# Supplementary material for: Global profiling and annotation of templated isomiRs dynamics across Caenorhabditis elegans development
Source: RNA Biol. 2022 Jul 18;19(1):928–42. doi: 10.1080/15476286.2022.2099646 (PMC9298154; doi:10.1080/15476286.2022.2099646)
Supplement: Supplemental Material [file KRNB_A_2099646_SM3242.zip]

Archive with 11 entries (11 files):
- Supplemental_Figure_1.pdf
- Supplemental_Figure_2.pdf
- Supplemental_Figure_3.pdf
- Supplemental_Figure_4_revised.pdf
- Supplemental_Figure_5_revised.pdf
- Supplemental_Figure_6_revised.pdf
- Supplemental_Figure_7.pdf
- Supplemental_Figure_8.pdf
- Supplemental_File_1.xlsx
- Supplemental_File_2.xlsx
- Supplemental_Table_1.pdf
