# Supplementary material for: Global profiling and annotation of templated isomiRs dynamics across Caenorhabditis elegans development
Source: RNA Biol. 2022 Jul 18;19(1):928–42. doi: 10.1080/15476286.2022.2099646 (PMC9298154; doi:10.1080/15476286.2022.2099646)
Supplement: Supplemental Material [file KRNB_A_2099646_SM3242.zip › Supplemental_File_1.xlsx]

## Sheet: Normalized expression (RPM)
	Canonical miRNA expression							3’ isomiRs expression							5’ isomiRs expression
miRNA	Emb	L1	L2	L3	L4	YA	Dauer	Emb	L1	L2	L3	L4	YA	Dauer	Emb	L1	L2	L3	L4	YA	Dauer
cel-let-7-3p	0	0	0.407965	1.49065	9.96464	1.54857	0	0	0	0.0611247	0.0896622	2.99266	0	0	0	0	0	0	0	0	0
cel-let-7-5p	113.235	42.2609	426.335	1489.75	29332.1	53796	29.662	3.37927	3.19611	23.7196	63.2683	1650.51	3858.25	8.46115	0	0	0.0611247	0.736087	15.634	33.8818	0
cel-lin-4-5p	9.9377	93.0621	2333.76	2119.43	1526.49	2256.15	3012.98	0.828597	2.37902	94.0593	97.3577	72.6889	78.9281	159.332	0.828597	0.385841	14.5443	8.87397	4.56277	8.6205	23.2796
cel-lsy-6-3p	84.0065	29.2356	38.8521	32.362	18.2404	6.22338	20.0284	5.54823	0.952862	3.31547	2.25179	2.16591	0	3.20357	0.748652	0.727207	0.315107	0.47972	0.0791048	0.138552	0
cel-miR-1-3p	152420	141093	229153	250645	318478	156955	115547	8382.48	9924.28	13287.6	14374.4	13676.8	7752.92	45534.2	236.724	116.373	197.66	216.233	204.375	124.075	104.846
cel-miR-1-5p	50.041	13.4918	13.6028	11.6501	5.68317	13.4476	8.40573	1.52111	0.584813	0.286906	0	0.600806	0.267323	0.321447	0	0	0	0	0	0	0
cel-miR-1018	10.4952	24.2279	25.9621	15.7433	3.19232	0.940521	8.02865	3.57758	0.265295	1.51059	1.7964	0.395524	0.554208	2.7747	0	0	0	0	0	0	0
cel-miR-1020-3p	5.8085	5.33746	18.0415	11.8224	19.9398	29.8645	2.80562	5.40115	7.66657	21.3503	13.9188	17.3348	34.5308	3.44792	8.04029	6.89887	25.1778	14.6636	20.8474	33.9909	3.47596
cel-miR-1020-5p	0.324404	0.0934351	0.611247	0.242879	0.496348	0.673198	0.411626	0.0692511	0	0.305623	0.150198	0.632838	0	0.205813	0	0	0	0	0	0	0
cel-miR-1022-5p	31.645	147.767	283.808	144.301	31.7072	33.9658	22.2707	7.26675	38.1239	158.42	84.32	16.5847	19.8055	18.6208	0	0	0	0	0	0	0
cel-miR-12134	0	0	0	0	0	0	0	0	0	0	0	0	0	0	0.414298	0	0	0	0	0	0
cel-miR-124-3p	194.636	32.4052	50.6156	35.5667	48.0119	17.3989	15.9241	7.1663	11.054	17.0673	9.57993	4.08055	4.55142	47.2793	4.35322	0.198971	0.564328	0.550725	0	0	0
cel-miR-124-5p	33.023	11.0961	19.9153	9.46435	3.02879	2.57124	13.143	2.70541	0.957269	0.811207	0	0	0.133661	1.05641	0	0	0	0	0	0	0
cel-miR-1817	3.35367	8.50325	1.75083	2.03662	38.4796	233.095	4.07859	0	0	1.03342	0	0.866834	4.37735	0.635985	0	0	0	0	0	0	0
cel-miR-1819-3p	15.685	19.0118	19.995	31.6787	16.8205	46.4079	2.83222	8.51952	14.4558	20.5607	27.7038	11.8346	38.3496	4.61882	0	0	0	0	0	0	0
cel-miR-1820-3p	0.484758	0	0	0.100132	0	0	0.346901	0.346256	0.528878	0.411535	0.733252	0.802453	0.272213	0.891856	0.346256	0.528878	0.411535	0.733252	0.802453	0.272213	0.891856
cel-miR-1820-5p	2.06962	0.226083	11.6266	10.9144	1.24641	0.400984	0.346901	19.1715	1.40781	7.19172	25.5394	12.5448	11.8395	8.73894	0	0	0	0	0	0	0
cel-miR-1821-3p	18.9618	56.7845	57.8874	42.2559	14.814	10.1974	74.8203	0	0.0934351	1.8188	0	0.388844	0	3.76877	0.968307	0.622313	0.482143	0.289926	0.291066	0.133661	1.03155
cel-miR-1821-5p	0.859168	0	0.427873	0.319052	0.0724253	0	0	0	0	0	0.485758	0	0	0	0	0	0	0	0	0	0
cel-miR-1822-3p	3.39949	0.18687	0.665517	0	0.673231	0.272213	2.00663	0.477315	0	0	0.63614	0.296381	0	0.137209	2.49869	1.11746	3.00862	2.90375	3.5364	4.91921	1.06029
cel-miR-1822-5p	0	0	0.865477	0.369118	0	0	0	5.73758	1.50373	4.06721	2.81705	1.2256	0.133661	0.930134	0	0	0	0	0	0	0
cel-miR-1823-3p	9.97169	4.68055	3.59737	1.50327	0.397204	0	0	1.37561	1.61674	0.183374	0	0.0537516	0	0.0578169	3.58614	1.40695	0.157553	0	0.126177	0	0.0578169
cel-miR-1824-5p	1.88222	1.6595	5.40772	8.30902	3.55444	2.70001	85.0462	0	0.25298	0.157553	0.379588	0.186608	0.138552	40.4427	0	0	0	0	0	0	0
cel-miR-1828	0	0	0	0	0	0	0	0.414298	0	0.507964	0	0.0537516	0	0	0	0	0	0	0	0	0
cel-miR-1829a-3p	119.373	63.2087	39.7699	60.1174	46.1999	73.3036	35.2177	58.6083	22.6571	25.156	39.0899	22.4254	33.324	13.9712	0.414298	0.132648	0	0.100132	0.0537516	0.415656	0.231267
cel-miR-1829a-5p	13.7967	26.29	52.7212	76.5398	19.2989	44.2145	5.36982	1.93345	6.01228	3.72127	5.28191	1.60354	7.42989	15.6159	0	0	0	0	0	0	0
cel-miR-1829c-5p	12.7063	5.212	21.7587	18.8664	52.2793	46.1981	0.428031	2.2281	0.678248	1.67427	1.24456	4.32369	1.52101	4.21794	0	0	0	0	0	0	0
cel-miR-1830-3p	0	0	0.857147	0.419368	1.71163	2.17771	0	0.414298	0.198757	0.498481	0.87298	0.76601	2.52027	0	0.414298	0	1.89154	1.34223	0.950938	1.62839	0.289084
cel-miR-1832a-3p	29.9655	47.2313	32.0923	8.01362	0.873198	2.04894	5.89445	48.2228	87.6539	24.6215	8.61853	3.59393	9.33011	4.97964	0	0	0	0	0	0	0
cel-miR-1832a-5p	7.00485	0	0.192857	0	0	0.267323	0	0.622052	0	0	0	0	0	0	11.3522	4.79858	3.30439	0.521966	0.647878	0.277104	0.148145
cel-miR-1832b-5p	0	0	0	0	0	0	0	0	0	0	0	0	0	0.48023	0	0	0	0	0	0	0
cel-miR-2-3p	276.343	143.226	169.061	308.734	151.217	93.3274	123.682	39.2336	25.8097	25.1873	35.7004	16.9072	15.3275	13.8126	2.04776	1.07619	0.602012	0.714779	0.488303	0.277104	0.979007
cel-miR-2-5p	57.2688	4.50198	9.3069	3.71121	7.1815	7.67874	3.80938	42.03	3.55925	9.50325	3.18801	4.32322	1.08885	1.53549	0.346256	0	0.67381	0	0.0724253	0.554208	0
cel-miR-2207-3p	0	0	0	0	0	0	0	0.828597	0	0	0	0	0	0	0.828597	0	0	0	0	0	0
cel-miR-2207-5p	0	0	0	0	0	0	0	2.2836	0	0	0	0	0	0	2.2836	0	0	0	0	0	0
cel-miR-2208b-3p	0.277005	0.291764	0.550122	0.722598	0.774055	0.810468	1.93445	0	0	1.13104	0.419184	0.669597	1.43398	1.13436	0	0	0.366748	0	0	0	0.137209
cel-miR-2209a-3p	8.01621	9.97123	4.01153	4.72731	0.950938	4.74662	5.97395	2.3497	0.280305	0.7688	0.179324	0.417243	0.415656	2.05699	0	0	0	0	0	0	0
cel-miR-2209c-3p	0.973212	0.491378	0.427873	0	0.161255	0.415656	1.02907	0	0	0	0	0	0	0	2.48204	0	0	0	0	0.415656	0
cel-miR-2210-3p	0	0.37374	2.41609	1.03635	1.42193	2.5092	31.3072	0	0	0	0	0	1.19911	1.20843	0	0	0	0	0	0	0
cel-miR-2212-5p	0	0	0	0	0	0	0	0.954631	0.491378	0.0964286	0.830181	0.107503	1.87102	0	0	0	0	0	0	0	0
cel-miR-2215-3p	0	0	0	0	0	0	0	11.1514	4.17763	5.41422	0.300395	0.438962	0	0.444435	10.8298	4.64481	4.97928	0.300395	0.492713	0	0.560069
cel-miR-2216-5p	0.828597	0	0.47266	0	0	0.133661	0	0	0	0	0.150198	0	0	0.444435	0	0	0	0	0	0	0
cel-miR-2217a-3p	0	0.506388	0.82307	0	0.289701	0	0	8.81983	3.47372	3.46798	2.22568	0.76433	0.554208	3.99267	1.73693	0	0	0	0	0	0
cel-miR-2218a-3p	0	0	0	0	0	0	0	0	0	0	0	0	0	0	0	0	0.122249	0.801054	0	0.267323	0.0740725
cel-miR-2218b-3p	2.89634	0.490093	0.192857	0.608978	0	0.400984	0.0740725	0	0	0	0	0	0	0	0	0	0.366748	0	0.0791048	0	0
cel-miR-2219-3p	0	0	0	0	0	0	0	0.414298	0	0	0	0	0	0	0	0	0	0	0	0	0
cel-miR-2220-3p	22.5451	9.58846	6.16416	3.73892	2.23165	0.272213	4.37761	5.40312	0	0.61954	1.08427	0.474629	0	3.57811	0	0	0	0	0	0	0
cel-miR-2221	0	0	0.385714	0.696859	1.55006	0	2.94065	0	0	0	0	0	0.267323	0.659447	0	0	0	0	0	0	0
cel-miR-228-3p	20.7906	16.9686	12.8828	8.58423	3.71465	1.2323	8.77713	0.415507	0.467175	2.36088	0	0.0724253	0	0.43708	0	0.396658	0	0	0	0	0
cel-miR-228-5p	26755.6	73185.7	123523	95247	13141.6	20518.1	29755.2	3618.32	5647.73	11029.9	8793.64	3707.66	7861.43	38904.4	63.4189	80.4955	124.241	103.973	15.6004	37.3619	64.2905
cel-miR-229-3p	8.75505	21.6164	69.1278	66.7965	12.5749	14.2974	2.73816	1279.79	1575.31	3656.95	2131.2	670.997	501.389	39.8994	447.583	485.921	1101.87	615.649	152.607	122.287	7.72803
cel-miR-229-5p	8.61903	0.0934351	95.7116	69.6615	4.80863	2.6879	0	79.5448	28.9988	111.248	106.715	59.5456	152.919	239.643	0	0	0.476193	0	0	0	0.507571
cel-miR-230-3p	6.55537	1058.19	4039.8	2003.94	464.729	262.496	58.4048	0.414298	117.353	543.076	385.263	97.2552	102.298	22.361	0	18.6196	50.6634	38.5793	12.313	14.9433	6.90364
cel-miR-230-5p	0.414298	41.7938	144.843	205.264	76.0139	49.4355	11.9461	1.65719	13.8608	45.5009	55.6808	23.0425	33.0038	42.1314	0	0	0	0	0	0	0
cel-miR-231-3p	67.2573	10.6956	60.9832	29.7623	24.6483	14.6812	1.90948	12.1175	5.84299	13.7296	6.24817	9.76782	4.4183	21.0882	1.05009	0.280305	0	0.0500659	0	0	0
cel-miR-231-5p	40.9571	5.62405	6.27812	6.60216	3.8232	1.84346	5.60429	18.2548	6.29118	4.25502	3.59772	2.11825	1.92506	9.75673	0.828597	0.663238	0.761908	1.15527	0.265713	0.415656	0.148145
cel-miR-232-3p	91.077	59.5763	82.8733	126.129	79.8263	52.011	129.04	4.37654	1.52771	4.96623	5.07629	1.57346	1.35618	5.32226	1.32263	0.728919	0.482143	0.537973	0.442596	0.138552	0.370363
cel-miR-232-5p	69.1677	28.5347	27.749	41.3531	8.12989	6.94804	53.7336	3.6886	3.89335	6.8666	10.7607	3.65104	10.1607	133.446	0.829805	1.10159	0.446839	1.81217	0.205282	1.06673	0.610531
cel-miR-233-3p	3555.34	5034.34	4586.77	3741.97	994.988	1276.02	911.421	828.607	895.158	903.641	724.22	345.958	244.621	943.759	17.3886	12.2995	16.5235	13.1984	2.59683	6.52603	4.90428
cel-miR-233-5p	19.6329	13.4307	13.4874	7.97474	1.28103	3.20453	5.8097	10.384	19.8702	6.6815	6.89959	1.31443	3.30989	22.287	0	0	0	0	0	0	0
cel-miR-234-3p	3232.71	5712.87	6934.29	5842.34	1837.65	1964.02	8910.88	29.5171	74.8277	102.326	108.595	53.2538	43.4817	635.524	12.6201	11.6351	14.0331	14.8532	4.03212	9.72438	13.1646
cel-miR-235-3p	2426.75	17047	10490.3	9131.1	2640.8	16520.3	31107.1	9.17861	75.046	34.0019	41.2984	8.36662	73.4088	248.344	7.42486	56.1534	37.5915	25.7571	7.38987	50.3762	92.6771
cel-miR-235-5p	5.79818	0.319518	0.488997	1.28896	2.32552	2.75385	0.473322	9.11017	0.75894	3.91269	5.38149	1.62831	5.68256	0.935857	0	0	0	0	0	0	0
cel-miR-236-3p	504.133	111.693	146.988	263.581	261.675	163.333	287.824	32.3017	12.3887	33.9285	44.1234	35.1013	20.1061	98.686	1.55714	0	0.558415	0.339992	0.422557	0.133661	0.585077
cel-miR-236-5p	108.626	9.91425	14.7646	14.9344	3.80089	6.44303	16.0411	26.6358	4.57715	2.44783	8.30687	1.83054	1.09374	4.07893	3.50901	0	0	0.23986	0	0	0.289084
cel-miR-237-3p	0	0	6.95445	9.35252	3.15755	5.82778	0.985915	0	0	5.23109	1.07626	0.161255	2.03426	0.411626	0	0	8.38331	2.0982	2.73773	4.0832	0.617439
cel-miR-237-5p	5.63471	33.2115	655.626	1709.39	1383.8	3914	740.377	2.10994	5.4376	90.2376	227.094	149.868	436.075	96.0796	0	0	0.636126	0.659228	1.01305	8.866	0.554303
cel-miR-238-3p	1017.19	3027.12	4025.36	5471.58	3106.57	10681.4	12732.4	31.3872	39.0181	83.4586	119.724	117.358	337.046	1487.74	37.9807	90.2838	165.729	179.07	96.8532	346.93	531.251
cel-miR-238-5p	0	0	0	0	0	0	0	0	0	0.952386	0	0	0	0	0	0	0	0	0	0	0
cel-miR-239a-3p	8.97639	63.5357	22.463	23.8892	18.9342	31.6266	55.9855	1.10734	9.43632	4.42324	3.01115	2.47142	3.94752	14.9215	1.03809	14.892	5.71894	3.49087	3.28951	4.76905	20.0304
cel-miR-239a-5p	5.25251	3.89181	4.34459	3.06529	21.654	7.17185	3.90831	0.554009	1.39216	0.578572	0.84065	4.18415	4.30193	7.15464	0	0.994856	0	0	0	0	0
cel-miR-239b-5p	0	0	0.382144	0.0500659	1.30185	0.133661	0.838068	0	0	0	0	0.0724253	0	0.520352	0	0	0	0	0	0	0
cel-miR-240-3p	6.9974	10.5361	2.34192	1.80828	87.7731	417.52	2.42561	0	0.18687	0	0	1.96871	15.7059	0.74386	3.42461	4.87375	1.92685	1.37401	44.5687	146.187	2.3931
cel-miR-240-5p	0.414298	0	0.156363	0.957842	5.99297	38.7512	0	1.05009	0	0.478573	0.400527	5.45304	25.4531	0.205813	0	0	0	0	0	0	0
cel-miR-241-3p	2.3485	1.18173	94.504	112.514	140.015	229.278	15.0523	0	0	2.49972	2.98381	7.27795	20.449	1.29657	0	0	0	0	0.132856	0.801969	0
cel-miR-241-5p	16.463	46.1217	3589.12	6305.62	6866.55	17404.4	58.175	0.668242	0.18687	52.4057	74.2457	113.603	332.338	2.19952	0.763705	0.0663238	2.43715	1.73475	2.53522	6.14662	0.173451
cel-miR-242	30.7625	7.85383	10.6113	12.6317	14.0014	1.75716	12.7959	8.33099	3.30969	5.36691	2.57208	1.69659	5.17187	37.7387	0	0.280305	0.550122	0.789356	0	0.277104	0.59258
cel-miR-243-3p	4.48111	79.1971	152.788	121.035	38.923	100.151	4.9225	0	14.8487	24.7897	22.674	7.02423	34.5896	5.38514	0	2.88314	3.178	5.8989	1.52503	5.44042	0
cel-miR-243-5p	0	0	0	0	0	0	0	2.30163	3.47714	14.7302	14.3165	79.706	23.4175	5.5233	0	0	0	0	0	0	0
cel-miR-244-3p	0.259523	0	0.759566	0.440123	0.759015	0	0.299872	6.44501	0	1.46014	0.691005	1.26372	0.138552	0.148145	0	0	0	0	0	0	0
cel-miR-244-5p	29.0472	11.2999	29.1117	43.2307	30.0188	15.622	2.76554	2.75626	1.34375	5.10723	3.05814	11.2656	6.7895	7.55141	0.900265	0	0	0	0	0	0
cel-miR-245-3p	213.262	205.419	401.171	217.569	111.032	106.647	465.007	10.0969	19.9732	38.5608	36.4424	10.378	11.4846	131.222	1.79111	1.35521	1.39569	1.27406	0.410563	0.133661	4.46188
cel-miR-246-3p	14.6194	21.6063	4.43363	1.25861	135.733	1812.46	18.9677	14.5818	32.9032	5.98457	4.49772	195.352	1672.81	57.7404	1.73516	5.55614	0.0611247	0.419184	17.2227	139.425	13.8121
cel-miR-246-5p	1.14556	0.596914	0.192857	0	1.07348	18.8487	0.173451	0	0	0	0	0.415878	5.32039	0	0	0	0	0	0	0	0
cel-miR-248	40.1929	255.552	765.176	330.903	93.3191	448.86	601.973	8.7477	71.6569	225.261	99.8092	51.7218	181.127	1716.57	61.1733	382.94	860.163	377.759	158.699	626.01	2160.08
cel-miR-249-3p	3.79065	17.1502	34.4146	34.4851	8.4305	17.514	19.5548	6.46321	3.1734	8.01658	8.67092	4.47835	5.32528	30.9529	0	0	0	0	0	0	0
cel-miR-250-3p	1.52232	0	1.27676	0.242879	20.2296	2.8558	1.65829	180.505	38.5982	138.771	84.9102	307.273	229.117	69.0507	0.831014	0	0	0	0.223955	0.133661	0
cel-miR-250-5p	142.449	185.895	179.565	135.156	31.2821	228.16	56.3052	20.692	20.8455	17.4751	10.4781	4.02457	19.5228	3.84706	2.48065	0.265295	1.75887	0.419184	0	0	0
cel-miR-251	0.78731	0.37374	1.54257	0.825933	0.619479	0.400984	0.404718	0	0.18687	1.15714	0	0	0	1.5444	0	0	0	0	0	0	0
cel-miR-252-3p	0	0	0	0	0	0	0	0	0	0	0	0	0	0.518508	0	0	0	0	0	0	0
cel-miR-252-5p	430.829	875.585	1431.68	1107.51	490.228	971.296	465.655	25.3306	85.8327	95.3537	60.9693	27.1776	48.8535	217.096	4.54569	0.159545	1.08654	0.614832	0.252354	0.405875	0
cel-miR-253-3p	152.299	530.74	991.445	592.723	175.496	1173.15	3.61296	709.355	1205.13	1206.45	754.669	282.465	1589.04	174.17	1.5673	0.596486	1.17344	1.67564	0.599441	1.89571	0
cel-miR-253-5p	4.61527	7.70703	5.70592	10.1046	2.89489	48.7426	1.31124	0	0	0	0	0.205282	8.00767	0.346901	0	0	0	0	0	0	0
cel-miR-254-3p	0	0	0	0	0	0	0	30.4385	14.1958	47.5805	19.765	22.0168	13.2014	132.868	0	0	0	0	0	0	0
cel-miR-254-5p	1.31456	0.462768	0.700821	2.54456	1.31443	0.277104	1.75065	0	0	0.366748	0	0	0	0	0	0	0	0	0	0	0
cel-miR-255-3p	189.36	44.2749	60.9493	110.622	100.972	31.0918	47.0153	7.43642	0.875293	3.26001	2.8888	4.63324	1.70491	6.78408	0	0	0	0	0	0	0
cel-miR-259-3p	2.71396	0.412525	0.192857	0.450593	0.306105	0.687869	0.59258	2.21362	1.02488	2.05292	2.28905	1.19298	0.955192	0.6068	0.761763	2.37846	1.5592	1.61954	0.46127	0.678088	0.420974
cel-miR-259-5p	16.5747	29.5073	58.5438	43.5504	28.7833	45.8245	10.681	4.11041	5.51621	10.651	6.46397	5.21142	12.3448	10.1566	0.207753	0.743929	1.37582	1.84874	0.92195	3.09971	0.491167
cel-miR-2953-3p	0	0	0	0	0	0	0	0	0	0	0	0	0.544427	0.548835	0.829805	3.42069	13.5204	5.90689	7.13697	2.17771	8.11018
cel-miR-2953-5p	0	0.18687	0.7688	0.950208	0.435917	0.700761	0.211281	0	0.583529	1.71412	1.88587	1.242	1.75716	0.0578169	0	0	0	0	0	0	0
cel-miR-34-3p	0	0	0.954803	0.558912	1.64784	1.02627	1.3439	0	0.280305	0	0.150198	0.15153	0.554208	0.578169	0	0	0	0	0	0	0
cel-miR-34-5p	8.73414	8.27116	63.7267	23.2686	74.9919	121.237	122.215	1.87348	0.56061	9.04581	3.98051	18.4321	16.0569	194.034	0	0	0	0	0	0	0
cel-miR-35-3p	252285	5215.17	1181.65	459.333	321.489	7712.91	86.0501	35911.9	2719.13	544.665	267.02	41.3383	1441.53	47.6326	468.72	11.3308	4.9826	1.22966	0.132856	11.8519	0.353958
cel-miR-35-5p	12.1223	0.0934351	0.0964286	0	0	0.821531	0	2.17252	0	0.0964286	0	0	0	0	0	0	0	0	0	0	0
cel-miR-354-3p	0	0	0	0	0	0	0	0.277005	0.330549	1.00168	0.250329	0	2.35287	0	0.277005	0.330549	0.721881	0.918246	0.0537516	1.15376	0
cel-miR-355-5p	178.121	27.5096	21.5025	32.1884	73.4899	36.8935	103.847	1.63776	1.07598	1.42505	1.0491	2.03473	2.48781	6.43519	1.32263	0.0934351	0.0611247	0.498377	0.435917	0.400984	0.870281
cel-miR-356b-3p	205.003	143.706	101.276	67.834	37.1409	79.4262	147.145	5.135	5.00379	6.64406	3.57504	2.07622	1.91038	23.7784	6.57967	5.20729	2.68186	3.83196	0.901912	1.09374	3.27661
cel-miR-356b-5p	5.16245	0.280305	0.289286	1.01769	0.15821	0.133661	0.222218	1.33648	0	2.29287	0.419184	0.217276	0	0	0	0	0	0	0	0	0
cel-miR-357-3p	1.73007	0.690349	1.01589	0.82273	34.6689	32.7725	0.527409	0	0	0	0	1.63725	3.42705	0.404718	0	0.877219	0.0964286	0.300395	8.4527	8.01354	0.173451
cel-miR-357-5p	0	0	0	0	0	0	0	0.828597	0	0	0	0	0	0	0	0	0	0	0	0	0
cel-miR-358-3p	0	0.280305	0	0.519316	9.14994	16.4053	0.411626	0	0	0	0	0	0	0	0	0	0	0.179324	5.57405	11.9374	0
cel-miR-358-5p	0	0.0934351	0	0	0.870468	1.62839	0	0	0.528878	0	0	0.705579	0.138552	0	0	0	0	0	0	0	0
cel-miR-359	11.8185	5.9708	6.50267	6.45812	21.9899	135.904	1.12312	9.46564	4.55808	4.09865	4.41817	12.3038	110.762	1.07654	0	0.397943	0	0	0.0537516	0.976583	0
cel-miR-36-3p	0	0	0	0	0	0	0	0.277005	0	0	0	0	0	0	6.93526	0	0	0	0	0	0
cel-miR-36-5p	33.9196	0.665505	0.626643	0.450593	0.415878	4.83524	0.29629	7.5801	0	0	0	0.237314	1.43758	0	0	0	0	0	0	0	0
cel-miR-360-5p	0.554009	0.0934351	1.00049	1.18883	3.73633	0.138552	2.39812	0	0	0	0	0	0	0.617439	0	0	0	0	0	0	0.617439
cel-miR-37-3p	67985.2	210.872	75.8089	17.3426	74.8392	326.788	16.0475	21978.2	576.363	106.617	49.486	16.8732	106.899	39.3663	296.326	8.67596	2.97455	1.3051	0.720303	1.77672	0.0740725
cel-miR-37-5p	36.5614	0	0	1.01093	0.107503	7.68798	0	26.8452	5.99013	1.00525	0.725802	0.107503	8.84658	0.289084	0.414298	0.396658	0	0	0	0	0
cel-miR-38-3p	328.845	2.0837	1.70842	1.80138	2.06177	4.4477	0.173451	27.8185	0.132648	0	0.382423	0.271027	0	0	1.08811	0	0	0.46925	0	0	0
cel-miR-38-5p	13.8658	0	0.289286	0	0	0.133661	0	1.4088	0	0	0	0	0	0	1.11171	0	0	0	0	0	0
cel-miR-39-5p	404.639	0	1.37792	0.793972	0.612211	18.5936	0	47.4394	0	0	0	0.0724253	1.27636	0	4.73496	0	0	0	0.0724253	0.267323	0
cel-miR-392-3p	0	0	0	0	0	0	0	0	0	0	0	0	0	0	0	0	0.385714	0	0	0	0
cel-miR-392-5p	0.760554	1.42175	1.24405	0.179324	0.633154	0.821531	0	0.829805	0	0.183374	0	0.271027	0.138552	0	0	0	0	0	0	0	0
cel-miR-40-5p	16.4426	0	0.0964286	0	0	1.77672	0	0.484758	0	0	0	0	0	0	0	0	0	0	0	0	0
cel-miR-41-3p	0	0	0	0	0	0	0	0.324404	0	0	0	0	0	0	3.4664	0	0	0	0.0791048	0	0
cel-miR-41-5p	510.392	6.10743	5.2558	4.44478	2.86453	184.284	0.29629	47.3797	6.46205	3.4379	2.91404	0.944258	14.2559	0.406456	7.25233	0.18687	0.190477	0.46445	0.237314	0.267323	0
cel-miR-42-3p	15375.1	1331.89	2080.39	1562.89	979.624	181.848	231.073	1802.55	424.112	319.433	293.592	103.305	26.963	92.1838	61.036	6.44777	8.42476	4.21242	2.8475	0.81175	1.24955
cel-miR-42-5p	1.52741	0.37374	1.15714	0.801054	0.0791048	0.133661	0	12.67	2.17778	4.81519	2.29934	0.583812	0.806859	3.53769	8.71859	1.63218	10.5656	2.24927	0.583812	0.806859	3.53769
cel-miR-43-3p	27.7189	1.85685	3.96602	0.408715	2.43862	0	2.27056	1.8798	0	0.66786	0.52517	0	0	0.29629	0	0	0	0	0	0	0
cel-miR-43-5p	24.2183	1.04908	2.39405	5.66821	0.533695	2.65032	0.707916	6.25901	0	0.611247	0.350461	0.217276	0	0	0	0	0	0.471901	0	0	0
cel-miR-48-3p	0.691303	0.943543	19.7256	29.5787	13.1901	31.7318	8.13742	0	0	4.34907	3.76146	1.4347	6.70577	0.612417	0	0	0	0.350461	0	0	0
cel-miR-48-5p	331.112	504.424	40522.1	95838.3	103086	182410	1987.58	7.23333	3.40325	449.954	833.929	1688.6	2816.72	65.2536	0.414298	0.31909	83.9159	217.911	155.78	333.683	2.16576
cel-miR-4805-3p	22.8286	2.09687	1.48358	0.828768	0.898551	0	3.44663	0	0	0	0	0	0	0	5.27474	0.71746	0.192857	0	0.15821	0	0.686043
cel-miR-4806-3p	0	0	0.646551	0.100132	0.494983	0	0.29629	0.138502	0.464266	0.488997	0	0.0791048	0.415656	0	0	0	0	0	0	0	0
cel-miR-4806-5p	2.19565	0.957269	0.693681	0.862142	0.866519	0.950302	1.19964	0	0.0934351	0	0	0	0.267323	0.953553	0	0	0	0	0	0	0
cel-miR-4807	9.88387	11.5166	7.4712	1.34186	0.316419	0.405875	5.84687	0.826643	0.479276	1.5381	0.179324	0.0791048	0	1.35454	0	0	0	0	0	0	0
cel-miR-4808-3p	38.0074	14.9515	7.66782	8.3232	1.91024	1.64489	15.6816	0.583927	0.836508	0.183374	0	0.0791048	0	0.274417	0	0	0	0	0	0	0
cel-miR-4809-3p	0	0.18687	0.877055	0	0	0	0	4.20812	2.19215	2.41728	1.05797	0.395524	0.267323	3.41903	0	0	0	0	0	0	0
cel-miR-4811-3p	0	0	0.482143	0.0896622	0.341183	0.138552	0	0	0	0	0	0	0	0	0	0	0	0	0	0.554208	0
cel-miR-4813-3p	105.61	7.63286	2.5819	1.80009	1.85617	1.27636	0.400987	39.3477	6.63927	15.2928	9.31986	7.2033	2.89492	7.12333	9.42857	0.891159	0.855994	0.850076	0.271027	0	0
cel-miR-4814-3p	4.12907	7.8472	3.712	0.765029	0.277707	2.64543	0.29629	0.552801	11.3304	6.40108	1.01289	0.277707	1.08396	3.42982	0	0	0.482143	0	0	0	0
cel-miR-4814-5p	4.5597	0.994856	2.00001	0	0.813082	1.2323	1.47395	0	0	0	0	0	0	0	2.07391	0	0.578572	1.85834	0	0	0.173451
cel-miR-4816-3p	21.1784	15.1024	20.4169	22.8454	20.1118	14.4381	15.6594	7.20121	4.60726	12.7812	7.83103	8.87591	9.33085	6.15719	13.8094	4.10947	19.8234	13.643	7.06986	6.78919	5.37838
cel-miR-4816-5p	46.3643	6.26642	14.9666	18.9458	28.1125	11.0969	16.3235	18.9572	6.91357	8.48375	6.33041	6.68147	7.89341	16.0016	0	0	0	0	0	0	0
cel-miR-49-3p	3462.14	864.581	1159.21	386.512	292.013	450.38	672.919	17.4883	10.3253	12.6854	6.56453	5.53374	4.48419	11.4466	57.0956	5.89328	6.03712	3.10987	2.33475	2.33582	1.5533
cel-miR-49-5p	49.5644	2.83033	4.51285	4.57409	2.97977	1.89571	1.73961	29.4726	2.89417	0.771429	1.41003	1.39353	1.07418	1.31889	0	0	0	0	0	0	0
cel-miR-4920	16.7488	0.996695	1.3002	2.71409	1.90356	1.49345	2.04794	0	0	0	0	0	0	0.404718	0	0	0	0	0	0	0
cel-miR-4923a	0	0.639035	0.672371	1.06598	0.0724253	0	0.274417	0	0	0	0	0	0	0	1.65719	0.957269	0.218678	0.150382	0.107503	0	0.390051
cel-miR-4923b	9.15062	7.83797	1.82356	1.02816	0.30306	0.544427	0.115634	1.84725	0	0	0	0	0.415656	0	0	0	0	0	0	0	0
cel-miR-4926	0.414298	0.18687	0.183374	0.0500659	0.316419	0.138552	0.633844	0.414298	0.795885	0.49729	0.379588	0.0791048	4.11236	0.205813	0	0	0	0	0	0	0
cel-miR-4929	0	1.91163	0	0.339992	0.897186	1.08885	2.94243	0	0	0	0	0	0	0	0	0	0.289286	0	0.277707	0.400984	0.800386
cel-miR-4936	7.41119	1.48914	1.24146	1.00046	2.7121	11.5773	0.527409	0.828597	0.132219	0.482143	1.75002	0.284386	0.668307	0.29629	0.828597	0.132219	0.482143	1.75002	0.284386	0.668307	0.29629
cel-miR-4937	0	0	0	0	0	0	0	2.10019	0	0	0.607197	0.0724253	0	0	0	0	0	0	0	0	0
cel-miR-50-5p	250.474	42.442	215.677	224.928	28.3378	58.8594	4.03571	858.751	658.592	1312.29	1385.38	1061.59	1206.75	648.903	2.16005	2.83247	0.748892	2.7764	1.09215	1.09374	1.1361
cel-miR-51-3p	82.1658	4.80653	14.7271	4.92633	12.2483	79.2421	2.77783	11.2074	1.18464	1.59872	0.817429	2.06649	18.9534	2.04993	2.07149	0	0	0	0	0	0
cel-miR-51-5p	97484.2	262057	70661.6	51774.7	17109.3	32958.8	28840.5	3674.7	11155.4	4376.95	3132.13	965.82	2500.21	6580.32	126.478	188.819	51.6697	46.6844	8.6968	18.7952	21.1047
cel-miR-52-3p	196.293	16.6726	34.3404	33.0247	4.31014	5.60238	16.2927	35.816	1.38275	4.9333	3.63521	0.925585	0.831312	1.07092	1.178	0.464266	0.825413	0.508846	0.449276	0.133661	0
cel-miR-53-3p	0	0	0	0	0	0	0	0	0.982113	0.611247	1.28668	0.331459	0.138552	0.6068	0	0	0	0	0	0	0
cel-miR-54-3p	326.309	993.077	1062.69	1370.7	367.519	730.238	650.489	59.322	102.524	97.9861	98.3611	50.2185	74.4416	483.712	4.74185	5.64573	6.53753	5.56438	1.87516	5.48399	6.94743
cel-miR-54-5p	1232.43	239.435	418.632	336.713	46.4129	161.058	98.6465	460.772	51.4766	98.5863	64.4618	9.68758	23.4754	24.2932	5.27105	1.40781	4.31643	2.15646	0.0791048	0.400984	0.285354
cel-miR-55-3p	46142.1	109906	81770.7	96143.2	27420.9	50450.6	140636	872.212	795.529	851.975	739.549	358.452	673.27	4081.28	94.3932	116.124	92.4624	104.823	40.996	67.6832	245.567
cel-miR-55-5p	48.5884	3.84396	6.04159	6.59378	2.20571	5.31293	18.0689	5.10058	4.23856	2.79229	3.94892	1.87957	3.00413	26.125	0	0	0	0	0	0	0
cel-miR-5545-3p	0.828597	0	0	0	0	0	0	0	0	0	0	0	0	0.548835	0	0	0	0	0	0	0.548835
cel-miR-5546-3p	6.80019	5.24586	0.907636	0.590689	0.0791048	0	0	5.60151	2.9017	1.26749	0.390426	0.0791048	0	0.650248	3.91689	3.41621	1.27701	0.300764	0	0	0.565239
cel-miR-5547-3p	0	0	0	0	0	0	0	0	0	0	0	0	0	0	0	0.0661097	0.858374	1.18686	0.915271	0.277104	0
cel-miR-5547-5p	0	0	0	0	0	0	0	0	0	0.0611247	0.364318	0.368806	0	0	0	0	0	0	0	0	0
cel-miR-5550-3p	0	0.280305	0.564328	0.100132	0	0	0	0	0.528878	1.26728	0.480088	0.289701	0	0.462535	0	0.528878	1.83752	0.480088	0.289701	0	0.462535
cel-miR-5551-5p	1.23164	9.34849	20.22	33.2196	11.5243	54.8544	2.04669	5.72577	6.07079	12.9019	12.2917	6.63417	23.4317	1.79938	0	0	0	0	0	0	0
cel-miR-5552-3p	1.14556	2.03141	0.625453	0.500659	0.211961	0.267323	0.0740725	0	0	0	0	0	0	0	0	0	0.0952386	0	0	0	0.578169
cel-miR-5553-3p	0	0	2.13506	0	0.126177	0.415656	0	0	0.663238	0.572621	0	0	0.534646	0	0	0	0	0	0	0.400984	0
cel-miR-5592-3p	0	0	0	0	29.5139	58.2919	0.801677	0	0.18687	0	0.358649	32.8751	137.885	0.231267	0	0.18687	0.771429	0.358649	36.5259	162.07	0.263779
cel-miR-5592-5p	0	0	0	0	0	0	0	0	0	0	0	0	1.69873	0	0	0	0	0	0	1.69873	0
cel-miR-5593-3p	0	0	0	0	0	0	0	0	0.18687	0	0.537973	0	0	0	0	0	0	0	0	0	0
cel-miR-5593-5p	0	0.663238	0	0	0.0537516	0	0	0.828597	0.0934351	0	0	0	0	0	0.828597	0.0934351	0	0	0	0	0
cel-miR-5594-3p	6.85815	1.54978	1.25094	1.39797	2.06422	1.67734	0.29629	1.43121	0	0.0611247	0	0.186608	0.81175	0	3.29737	0.264653	0.313916	0	0.622525	2.85145	0.794769
cel-miR-5594-5p	0	0.786265	0.463177	0.537973	0	0	0	1.24289	0.132648	1.55083	0.100132	0	0.277104	0.148145	0.828597	0.132648	0	0.100132	0	0	0
cel-miR-55b	0	0	0.550122	0	0.395524	0.138552	0	0	0	0	0.540255	0.0791048	0	0.48023	0	0	0	0	0	0	0
cel-miR-56-3p	60679.2	86032	56767.4	52553.3	18545.8	26923.1	135292	1162.73	1163.75	978.816	751.249	377.421	567.016	3638.29	131.966	103.784	58.2921	64.7359	17.5549	23.9482	102.992
cel-miR-56-5p	10.7873	1.9142	8.69924	10.0534	2.69156	9.35865	4.17904	3.94643	1.47704	2.55969	3.38644	0.735342	1.09863	5.23401	0	0	0	0	0	0	0
cel-miR-57-3p	69.0421	47.2458	50.1136	52.2338	5.24072	3.0188	18.2027	7.26742	7.74436	4.4491	5.52905	2.63949	2.3382	10.9859	0.828597	0	0	0	0	0.277104	0
cel-miR-57-5p	1184.07	1587.92	10356.2	4081.72	1057.37	2275.54	348.369	529.08	1050.82	1349.34	664.222	209.85	462.437	563.819	3.33527	0.572069	9.7068	2.21927	0.996645	1.35129	2.07702
cel-miR-58a-3p	65043.2	36746.8	75139.3	81287.5	252592	101969	87412.2	16882.5	5204.31	12030.3	12218.3	64524.2	16335.1	16834	124.8	57.4351	91.1717	100.47	247.463	113.788	99.3776
cel-miR-58a-5p	651.234	535.909	337.413	460.646	181.417	532.968	630.763	59.3127	127.017	42.7558	49.4466	14.1987	130.876	164.717	697.109	266.665	135.569	149.479	28.8199	265.007	434.191
cel-miR-58b-5p	5.6476	1.02779	0.385714	0.179324	0.494983	5.90014	0	3.37365	0.280305	0	0	0	0	0	2.07149	0.280305	0	0.358649	0	2.76546	0
cel-miR-58c	0	0	0.533784	0.432673	2.62858	0.539536	0	0	0	0	0.100132	2.77539	2.01447	0	0	0	0	0	0	0	0
cel-miR-59-3p	9.87362	7.5421	7.04024	10.8256	196.19	182.379	24.6828	0	0.396658	0.253982	0.0896622	7.26428	8.72605	5.28687	0	0	0	0	0	0	0
cel-miR-59-5p	0.414298	0	0.122249	0	0.558459	0.133661	0	0	0	0	0	0.296381	1.03299	0	0	0	0	0	0	0	0
cel-miR-60-3p	1165.18	1076.06	942.834	1647.82	2150.39	2707.42	1467.65	24.2969	44.3948	54.2244	70.9167	97.0325	104.841	180.795	12.3527	11.62	15.0848	21.5123	20.7707	43.9765	16.1226
cel-miR-60-5p	16.4593	5.83162	5.68014	10.8307	4.33295	10.6974	5.31395	0.828597	0.46341	1.70247	1.98815	0.915271	0.272213	0.473322	0	0	0	0	0	0	0
cel-miR-61-3p	9636.65	7728.69	12126.7	11242.1	3039.51	6586.95	4566.7	465.004	318.535	523.503	474.988	276.562	1104.12	561.925	22.1665	7.48634	14.9291	12.763	4.3619	11.7445	6.36589
cel-miR-61-5p	97.3485	55.2306	69.2875	61.6386	25.1242	49.5596	17.813	5.35156	6.50452	6.62734	6.82354	1.35255	6.5684	6.4179	2.35091	2.40557	2.92997	3.23716	1.12055	3.69689	0
cel-miR-62	185.419	42.2312	54.8418	61.5031	50.1416	13.0212	42.2208	37.2575	14.4574	27.45	34.2679	49.1792	19.3357	249.437	0	0	0	0	0	0	0
cel-miR-63-3p	99.6418	159.338	1439.59	1156.09	386.494	1095.25	13.6905	93.4136	337.687	1000.72	834.352	797.926	2067.25	176.805	0.484758	0.705359	5.13733	5.18351	3.85101	4.54731	0.0686043
cel-miR-63-5p	23.8439	92.809	150.078	159.736	127.45	331.703	32.7909	3.0221	4.69116	10.6404	12.8874	8.76227	25.4034	2.83177	0	0	0	0	0	0	0
cel-miR-64-3p	0	0	0	0	0	0	0	0.414298	0.0934351	0.0952386	0.150198	0.666551	0.682979	0	0	0.0934351	0.0952386	0.150198	0.296381	0.682979	0
cel-miR-65-3p	0	0	0	1.99734	0.370171	0	0.47506	31.0484	3.30191	9.3241	7.20097	18.4367	9.86281	7.53009	0	0	0.557225	0.179324	0.659872	0.267323	0.473322
cel-miR-66-3p	1.14556	0.397729	0.183374	0.80696	0.126177	0.410765	1.6127	7.23266	1.0912	3.74803	2.66741	3.06419	3.94263	2.88497	1.31771	0.18687	1.29569	0.880799	1.09883	2.13835	1.28062
cel-miR-66-5p	8372.42	5845.72	15233.1	16256.9	8971.69	31276.8	6759.05	300.624	112.969	434.852	322.439	183.565	634.69	153.966	56.6385	21.4776	71.1272	56.7933	51.4266	167.968	148.278
cel-miR-67-3p	64.001	81.6118	154.561	263.979	55.7739	68.0747	124.279	0.738702	0.25298	2.79582	1.05249	0.356812	0	6.22704	0.346256	0	1.13695	1.73475	0.0537516	0	0
cel-miR-67-5p	49.9713	5.15812	22.6651	13.9246	1.62221	3.54708	0.574438	13.1424	0.37374	2.77361	1.68044	0.126177	0.133661	0	0	0	0	0	0	0	0
cel-miR-70-3p	648.466	241.122	5362.75	6390.38	2839.7	13363.3	4018.11	13.7044	7.02438	146.527	132.296	97.5729	476.72	429.984	1.98958	0	5.9642	9.41565	3.03856	21.6107	10.4683
cel-miR-70-5p	1.63655	0	5.67422	3.84824	1.18993	7.69159	0.0686043	4.52109	0.18687	1.56367	2.25431	0.252354	0.410765	1.41409	0	0	0	0	0	0	0
cel-miR-71-3p	3.29559	12.2194	27.633	21.1815	47.2391	46.1654	25.1531	182.376	100.197	211.511	151.701	148.826	210.835	209.533	1.24289	0.661097	0	0.0607197	0.0791048	0	0.310659
cel-miR-71-5p	600.812	6140.97	15024.5	8338.92	2942	29307.5	771.659	10239	73437.2	37498.3	24034.5	23852.2	47086.8	149775	6.20403	36.8603	24.8314	18.5616	13.0749	40.0136	46.4924
cel-miR-72-3p	464.496	594.101	193.695	138.511	29.824	191.185	654.645	29.0889	25.0786	8.02912	8.15685	4.54854	12.2826	32.8722	3.42601	4.53559	2.69016	1.69626	0.161255	1.61372	3.43395
cel-miR-72-5p	5998.9	9955.2	19517.5	22393.3	6471.26	8228.76	2388.57	4932.62	6155.35	18456.3	9661.47	8489.31	11617.2	9327.21	16.7971	14.0115	24.0427	14.1327	7.80043	10.7557	7.82756
cel-miR-73-3p	12720.6	19443.1	18414	12546.9	2592.55	5186.97	2533.23	1443.2	1234.41	1323.72	1155.12	274.677	440.087	698.635	23.2071	21.2578	18.6482	17.9414	2.85754	5.35289	4.89347
cel-miR-73-5p	1.68776	0.914077	0	0	0	0.267323	0	1.1056	0	0	0	0	0	0	0	0	0	0	0	0	0
cel-miR-74-3p	764.2	206.277	214.636	165.293	179.014	105.645	49.7708	12.234	4.69449	8.55324	5.55676	7.36979	4.82057	6.09759	2.60167	0.159759	0.190477	0.339992	0.30974	0	0
cel-miR-74-5p	17.9563	1.35833	1.85649	1.714	0.126177	1.90549	0.901204	0.828597	0	0.289286	0.358649	0.0537516	0.133661	0	0	0	0	0	0	0	0
cel-miR-75-3p	8.11315	1.03989	12.8229	9.34322	23.6472	51.1435	15.5668	0.207753	0	0.538507	0.364318	0.812767	0.534646	0.552863	0	0	0	0	0	0	0
cel-miR-75-5p	5.07825	11.1861	29.4048	22.3863	17.5612	49.7457	10.1388	0.552801	10.0303	25.4035	9.61792	9.46745	53.0082	36.343	0	0	0	0	0	0	0
cel-miR-76-3p	2634.67	319.95	845.691	426.258	417.153	353.905	705.538	23.6074	1.3807	13.0946	2.78422	6.73781	8.75758	14.9238	6.02357	0.132219	0.382144	0.98875	0.661237	0.668307	0.706179
cel-miR-76-5p	0.760554	0.0934351	0	0	0	0	0	0	0	0	0	0	0	0	0	0	0	0.425038	0	0	0
cel-miR-77-3p	24.5576	6.16007	468.746	678.187	3803.12	24399.7	1018.98	0	0.280305	8.70005	10.2155	111.149	699.659	146.789	0.828597	0	0	0.479904	3.53518	26.6325	0.980745
cel-miR-77-5p	0.414298	1.71813	40.375	81.4467	84.8133	571.362	195.309	0	0	5.52464	3.19275	8.8182	125.279	51.8467	0	0	0.761908	0	0.0537516	1.00054	0.0740725
cel-miR-78	21.7507	32.839	7.2578	3.07218	5.249	97.7399	14.7665	3.61357	13.1606	2.03276	3.17324	1.40571	26.2208	2.88442	0.414298	1.99382	0	0.848838	0.430013	6.61225	0.726165
cel-miR-784-3p	0	0	0.476193	0	0.144851	0.272213	0	0	0	0.385714	0	0	0.138552	0	0	0	0	0	0	0	0
cel-miR-784-5p	0.552801	12.5227	17.478	27.9471	15.6999	56.6605	65.3742	0	0	0.192857	0.0500659	0.252354	0.272213	0.991383	0	0	0	0	0	0	0
cel-miR-785-3p	108.031	190.074	277.664	253.261	235.361	795.275	131.108	0.479179	1.63509	4.17385	1.90238	1.80214	7.82781	4.54061	0	0	0.289286	0.0896622	0	0.267323	0.536607
cel-miR-786-3p	17.6023	9.61896	8.57895	8.91762	268.558	1191.32	7.67255	0	0.624025	0.183374	0.0500659	8.42663	58.6432	1.31313	18.4871	2.31796	1.89749	2.74678	117.058	413.239	1.15981
cel-miR-787-3p	55.6696	45.0245	48.4289	69.7104	57.407	50.5716	72.5697	0	0.0934351	0.385714	0.429654	0.457635	0.539536	1.11109	1.24102	0	0	0.100132	0.316419	0	0.578169
cel-miR-787-5p	0	0	0	0	0	0	0	0	0	0.380954	0.0500659	0.30974	0	0	0	0	0	0	0	0	0
cel-miR-788-3p	1.24102	0	9.81275	23.3785	5.74398	2.99746	0	7.43961	2.95865	43.7295	61.0322	81.452	80.4433	0.809329	0	0.690349	3.71232	6.42387	6.94208	5.93979	0.0686043
cel-miR-788-5p	4.69258	17.5411	108.018	279.917	41.2521	1.7013	0.538196	2.28166	5.10993	19.1337	39.9759	24.4103	2.91019	3.43185	0	0.797724	5.8294	14.1257	6.36233	1.48984	0
cel-miR-789-2-5p	0.874043	5.80399	2.23982	1.09739	0.398569	1.75227	0.137209	4.36168	76.2157	41.1068	26.9251	4.65468	51.471	3.54092	0	2.0084	0.0964286	0	0	1.39896	0
cel-miR-789-5p	0	0.37374	0.340927	0.150198	0.681591	0.400984	0	0	10.919	10.1422	10.9367	7.5473	25.0287	1.43582	0	0	0	0	0	0	0
cel-miR-79-3p	456.27	177.373	403.301	425.786	490.922	331.744	280.506	49.2898	24.7819	55.3377	48.4113	55.3688	55.6958	171.644	3.6874	2.2022	2.11285	3.67002	1.95563	5.51516	1.74836
cel-miR-79-5p	25.0216	9.7124	16.2969	13.5993	10.9088	12.0304	7.0389	11.3624	1.40652	1.46014	0.361115	0.496348	0.544427	0.949822	2.14316	1.77778	2.00246	2.38813	1.94758	1.77672	6.86382
cel-miR-790-3p	28.3273	1.19438	1.91051	1.71153	0.92863	0.272213	7.84098	0.138502	0	0	0.268987	0	0.272213	1.70174	0.381852	0	0	0	0.0537516	0	0.518508
cel-miR-790-5p	1349.37	1702.79	1347.59	1552.67	235.222	191.614	3951.41	47.2929	50.8784	90.5446	65.6059	22.8885	24.1411	619.605	5.06707	1.86951	3.19812	1.84646	0.482989	1.24208	11.9139
cel-miR-791-3p	0.484758	32.4972	21.9379	33.729	3.50315	2.84112	53.2437	0	7.90493	9.91532	10.3676	0.725618	1.48495	216.424	0.828597	2.34507	1.18863	2.38745	0.223955	0	13.1684
cel-miR-791-5p	0.900265	7.24375	11.322	8.45035	3.79617	2.26529	18.2951	1.80441	1.58108	3.24627	1.42746	1.00164	0.539536	4.32456	0	1.2188	1.55891	0.848838	0.30974	0	0.59258
cel-miR-792-3p	1.54229	0.159759	0.67024	0.588039	1.80605	0.0999256	0.0686043	0	0	0	0	0	0	0.444435	0.648808	0.132648	0	0.364318	0.161255	0	0
cel-miR-793	75.0081	193.775	359.101	306.828	201.367	102.681	272.996	0	0.451309	1.71548	1.94339	2.15501	1.74353	14.2068	0.990693	0.984594	2.00337	1.10145	0.521701	0	0.87431
cel-miR-794-3p	0	0	2.9814	2.17845	3.82961	4.36935	6.34771	0	0	1.67878	1.94783	1.79878	0.410765	2.05743	0	0	0	0	0	0	0
cel-miR-794-5p	0	2.12249	13.5491	7.80676	12.6031	12.8155	21.6796	0	0	0.192857	0	0	0.415656	0.820224	0	0	0	0	0	0	0
cel-miR-795-3p	0.859168	1.59468	14.1459	12.6735	4.85824	4.60807	5.01826	0.414298	0.0934351	0.383334	0.809242	0.237314	0.133661	0	0	0	0	0	0	0	0
cel-miR-795-5p	0	3.5631	144.848	91.7584	17.6829	21.7948	0	0	0.18687	15.3377	13.7177	6.65148	10.415	1.26769	0	0	0	0	0	0	0
cel-miR-796	43.9111	61.247	36.0114	51.3467	3.95469	4.96841	2.63927	27.7448	13.6303	6.42636	10.4124	1.71999	1.22252	4.06913	0	0	0	0.789356	0	0	0
cel-miR-797-3p	0	0	0	0	0	0	0	0	0	0	0	0.0791048	0	0.798542	0	0	0	0	0	0	0
cel-miR-797-5p	0	0	24.4294	34.8369	6.61649	2.07705	1.48145	0	0.88932	2.25403	9.38244	5.93508	4.68587	14.0623	0	0	0	1.92492	0.126177	0	0
cel-miR-798	0	0	0	0	0.701629	0	0	0	0	0	0	0.560728	0	0	0	0	0	0	0	0	0
cel-miR-799	5.77092	4.16805	26.4306	47.8391	17.2354	72.2932	25.982	0.899056	0.0934351	0.987478	0.490189	1.12782	4.09787	1.6655	0	0	0	0	0	0	0
cel-miR-80-3p	1578.8	4971.8	12989.6	20734.9	17676.9	32757.4	4716.76	123.388	170.783	586.008	668.014	1638.78	1742.75	1584.86	5.18357	3.85499	20.5908	20.0689	22.3156	31.6816	5.02024
cel-miR-80-5p	885.546	404.949	1168.11	1276.35	982.957	2566.74	258.499	57.1636	27.552	47.0622	35.1486	28.8545	109.973	57.6843	1.91114	0.99293	0.218678	0.70911	0.730932	4.84557	0
cel-miR-800-3p	3.74475	1.81884	10.5966	6.8044	5.75289	14.6297	0.148145	0.967099	0.0663238	0.192857	1.05779	0	0.138552	0.29629	1.3814	0.0663238	0.190477	0.450593	0.107503	0.539536	0.29629
cel-miR-800-5p	1.05009	0	0.183374	0	0.223955	0.277104	0	0.763705	0	0	0.300395	0	0	0	0	0	0	0	0	0	0
cel-miR-81-5p	4.40108	0	0.373851	0	1.08379	1.09374	0.404718	0.572779	0	0	0.910796	0	0	0.0686043	0	0	0	0	0	0	0
cel-miR-8186-3p	0	0	0	0	0	0	0	0	0.37374	0	0	0	0	0	0	0	0	0	0	0	0
cel-miR-8186-5p	0	0	0.385714	0	0	0.801969	0.578169	0	0	0	0	0	0.554208	0	0	0	0	0.700922	0	0	0
cel-miR-8189-3p	0	2.24244	5.15287	7.66684	2.37818	2.86558	0	0.831014	2.44756	3.0399	1.94696	0.508342	2.15325	0.411626	0	0	0	1.4008	0.889142	0.277104	0
cel-miR-8190-3p	3.74354	0.861567	0	0	0.0791048	0.277104	0	3.55261	0.198329	0.0964286	0.150198	0.0791048	0	0	0	0	0	0	0	0	0
cel-miR-8196a-3p	4.5578	4.39392	1.77784	2.95056	3.27674	2.28796	0.91746	33.7708	12.3257	13.1994	16.6473	10.8152	8.79229	2.05182	36.264	11.7801	15.0185	19.9313	10.1659	9.69779	1.65615
cel-miR-8196b-3p	1.05009	0.226083	0.542078	0.59334	0.252354	0.544427	0	0.668242	0.0934351	0.286906	0	0	0	0.0686043	0	0	0	0	0	0	0
cel-miR-8197-3p	0	0	0	0	0	0	0	0	0	0	0	0	0	0	0	0	0	0.358649	0	0	0
cel-miR-8198-3p	2.99851	1.44702	0.935836	0.801054	2.4731	12.1547	0.195026	2.67532	0.0934351	0.62073	0.242879	2.17036	9.17091	0.321447	2.67532	0.0934351	0.62073	0.242879	2.17036	9.17091	0.321447
cel-miR-8199-3p	0.828597	0.280305	0	0	0.0791048	0	0	0	0	0	0.728636	0	0	0	0	0	0	0	0	0	0
cel-miR-8199-5p	10.1762	0	0	0	0	0	0	74.3714	1.19383	0.813587	0.0896622	0	0.410765	0	18.3491	1.19383	0.192857	0	0	0	0
cel-miR-82-5p	9.17062	0.31909	0.752462	1.19025	0.819762	3.37627	1.17045	7.82841	0	0.183374	0.45878	0.271027	1.76694	1.23762	0	0	0	0	0	0	0
cel-miR-8200-3p	0	0	0	0	0	0	2.20901	0	0	0	0	0	0	7.42121	0	0	0	0	0	0	0.642893
cel-miR-8204-5p	0.75432	0.759582	2.25284	1.12294	0.223955	0.267323	0.0686043	0	0	1.2381	0	0	0	0	0	0	0.380954	0	0	0	0
cel-miR-8206-5p	0	0	0.279803	0.807645	0.415878	0.138552	0.702597	0.414298	0	0	0	0	0	0	0	0	0	0	0	0	0
cel-miR-8207-3p	0	0	0	0	0	0	0	0	0	0.385714	0	0.15821	0	0	0	0	0	0	0	0	0
cel-miR-8208-3p	0	0.464266	0	0.179324	0.211961	0.133661	0	0	0	0	0	0	0	0.404718	0	0	0	0	0	0	0.404718
cel-miR-8209-5p	0	0	0	0	0	0	0	0	0	0.305623	1.30406	0.0791048	0	0.444435	0	0	0	0	0	0	0
cel-miR-8210-5p	0	0	0.861907	0.179324	0.0724253	0	0	0	0.982755	0.557225	1.55635	0.331459	3.13632	0.0740725	0	0.71746	0.366748	0	0.223955	0	0
cel-miR-83-3p	147.868	235.234	226.99	395.699	220.615	236.75	487.54	2.98046	10.6921	14.1089	16.536	13.8746	13.9276	101.287	0	1.27764	0.312726	1.26569	0.634519	1.47621	0.0740725
cel-miR-83-5p	41.0393	33.0672	31.4512	59.6471	19.3235	33.3581	19.9322	3.86719	2.1242	2.23034	1.67939	1.28376	2.05077	2.66782	0	0	0	0	0	0	0.346901
cel-miR-84-3p	0	0.0934351	10.8207	8.67818	5.44819	6.96217	46.0259	0	0	1.85082	3.67032	5.51589	5.0096	5.82983	0.414298	0.0661097	3.83642	2.93036	1.96703	3.40333	15.8855
cel-miR-84-5p	3.02666	9.08281	434.676	782.587	343.199	468.926	40.2647	20.8205	89.9043	814.295	1612.74	2526.97	1827.22	868.097	0	0	2.0131	2.53458	3.88031	1.59954	0.411626
cel-miR-85-3p	0	0.729561	0.0964286	0	216.44	794.793	0.148145	0	0	0	0	6.63026	26.5416	0	0	0	0	0	4.34572	16.9357	0
cel-miR-86-3p	24.6442	0.518489	2.02352	1.5537	0.814447	0.999256	1.08171	0	0	0	0	0.0791048	0	1.26267	2.21611	0.280305	0.305623	0.69864	0.132856	0	1.91635
cel-miR-86-5p	915.593	903.603	1536.1	1307.95	460.67	907.882	901.122	57.7964	126.668	366.366	309.011	95.6355	143.011	262.644	6.47168	2.81639	5.9049	1.73549	0.24036	1.36107	0.805705
cel-miR-87-3p	1487.83	4288.76	5705.97	3847.39	1503.75	2047.01	3237.5	214.456	157.774	317.19	186.158	163.97	140.723	100.603	1.32384	2.99556	3.93897	2.4217	0.54342	1.36107	3.19896
cel-miR-87-5p	12.1506	0.916003	4.98519	1.56362	0.745656	1.2323	1.00088	3.09973	1.79258	1.58711	0.786337	0.0724253	4.50411	7.62796	0.346256	0	0	0	0	0	0
cel-miR-90-3p	17486.9	46898.4	24591	17789.8	4261.52	6407.58	54835.8	1893.05	2564.51	2589.02	1715.67	1272.17	1231	6874.44	94.5044	154.693	73.1261	42.7636	10.534	20.2243	110.687
cel-miR-90-5p	80.1605	31.7674	34.8185	24.3096	7.36792	9.32743	41.4701	5.32025	2.20532	1.39331	1.13359	0.435917	0.138552	3.8233	23.955	3.19282	2.93091	2.06286	0.925585	2.17208	8.14996

## Sheet: isomiR details, class variation
miRBase_name	isomiR_type (class)	Sequence_variation_at_5’_3’	Sequence	Embryo	L1	L2	L3	L4	Young_adult	Dauer
cel-let-7-3p	miRNA	-	CUAUGCAAUUUUCUACCUUACC	0	0	0.407965	1.49065	9.96464	1.54857	0			t = truncation
cel-let-7-3p	3p	3't2	CUAUGCAAUUUUCUACCUUA	0	0	0	0	0.905546	0	0			e = extension
cel-let-7-3p	3p	3't1	CUAUGCAAUUUUCUACCUUAC	0	0	0.0611247	0.0896622	2.08712	0	0
cel-let-7-5p	miRNA	-	UGAGGUAGUAGGUUGUAUAGUU	113.235	42.2609	426.335	1489.75	29332.1	53796	29.662
cel-let-7-5p	3p	3't1	UGAGGUAGUAGGUUGUAUAGU	2.07149	2.66723	14.3937	34.9658	1093.38	2422.86	6.4254
cel-let-7-5p	3p	3'e1	UGAGGUAGUAGGUUGUAUAGUUU	1.30778	0.528878	9.32588	28.3025	538.914	1398.58	2.03575
cel-let-7-5p	3p	3't3	UGAGGUAGUAGGUUGUAUA	0	0	0	0	1.86348	2.23155	0
cel-let-7-5p	3p	3't2	UGAGGUAGUAGGUUGUAUAG	0	0	0	0	15.036	28.5133	0
cel-let-7-5p	both	5't1_3't1	GAGGUAGUAGGUUGUAUAGU	0	0	0	0	0.215006	2.57539	0
cel-let-7-5p	5p	5't1	GAGGUAGUAGGUUGUAUAGUU	0	0	0	0.585889	3.3826	10.2904	0
cel-let-7-5p	both	5'e1_3't1	GUGAGGUAGUAGGUUGUAUAGU	0	0	0	0	0.799408	3.08608	0
cel-let-7-5p	5p	5'e1	GUGAGGUAGUAGGUUGUAUAGUU	0	0	0.0611247	0.150198	10.9339	17.5289	0
cel-let-7-5p	both	5'e1_3'e1	GUGAGGUAGUAGGUUGUAUAGUUU	0	0	0	0	0.30306	0.400984	0
cel-lin-4-5p	miRNA	-	UCCCUGAGACCUCAAGUGUGA	9.9377	93.0621	2333.76	2119.43	1526.49	2256.15	3012.98
cel-lin-4-5p	both	5'e1_3't1	UUCCCUGAGACCUCAAGUGUG	0	0	0	0	0	0.267323	0.370363
cel-lin-4-5p	5p	5'e1	UUCCCUGAGACCUCAAGUGUGA	0	0	1.48026	0.448311	0.759015	1.95317	1.34206
cel-lin-4-5p	both	5't1_3't1	CCCUGAGACCUCAAGUGUG	0	0	0	0	0	0	0.650397
cel-lin-4-5p	5p	5't1	CCCUGAGACCUCAAGUGUGA	0	0.198971	4.26999	3.76621	0.284386	2.18314	4.15162
cel-lin-4-5p	both	5'e2_3't2	GUUCCCUGAGACCUCAAGUGU	0	0.0934351	4.0248	2.61716	0.818081	1.90549	4.05214
cel-lin-4-5p	both	5'e2_3't1	GUUCCCUGAGACCUCAAGUGUG	0.828597	0.0934351	4.67398	1.99223	2.70128	2.17771	11.6836
cel-lin-4-5p	5p	5'e2_3't1	GUUCCCUGAGACCUCAAGUGUGA	0	0	0.0952386	0.0500659	0	0.133661	1.02936
cel-lin-4-5p	3p	3't2	UCCCUGAGACCUCAAGUGU	0	0	2.2346	2.44712	1.51167	2.01959	14.3584
cel-lin-4-5p	3p	3't1	UCCCUGAGACCUCAAGUGUG	0	2.19215	79.8633	86.179	65.9703	67.7662	125.933
cel-lin-4-5p	3p	3'e1	UCCCUGAGACCUCAAGUGUGAG	0	0	3.26257	4.12221	1.68765	4.79173	2.28338
cel-lsy-6-3p	miRNA	-	UUUUGUAUGAGACGCAUUUCGA	84.0065	29.2356	38.8521	32.362	18.2404	6.22338	20.0284
cel-lsy-6-3p	3p	3't1	UUUUGUAUGAGACGCAUUUCG	4.24557	0.423984	2.90394	1.65328	2.09348	0	2.22671
cel-lsy-6-3p	3p	3'e1	UUUUGUAUGAGACGCAUUUCGAU	0.554009	0.198329	0.0964286	0.268987	0.0724253	0	0.976865
cel-lsy-6-3p	5p	5't1	UUUGUAUGAGACGCAUUUCGA	0	0.396658	0	0.150198	0.0791048	0.138552	0
cel-lsy-6-3p	both	5't1_3'e1	UUUGUAUGAGACGCAUUUCGAU	0.748652	0.330549	0.315107	0.329522	0	0	0
cel-miR-1-3p	miRNA	-	UGGAAUGUAAAGAAGUAUGUA	152420	141093	229153	250645	318478	156955	115547
cel-miR-1-3p	both	5'e1_3't1	AUGGAAUGUAAAGAAGUAUGU	7.53007	7.1081	11.0328	11.4056	7.74546	4.77829	22.8119
cel-miR-1-3p	5p	5'e1	AUGGAAUGUAAAGAAGUAUGUA	172.999	95.8455	166.266	185.036	180.067	103.804	69.0074
cel-miR-1-3p	both	5'e1_3't2	AUGGAAUGUAAAGAAGUAUG	0	0	0.366748	0.200263	0.0791048	0	1.41107
cel-miR-1-3p	5p	5'e2_3't2	UAUGGAAUGUAAAGAAGUAUGUA	4.31173	0.280305	1.02278	0.959439	0.527791	0.400984	0.0578169
cel-miR-1-3p	both	5'e2_3't2	UAUGGAAUGUAAAGAAGUAUG	0.346256	0	0.0611247	0	0	0	0
cel-miR-1-3p	5p	5't1	GGAAUGUAAAGAAGUAUGUA	47.6455	12.6604	17.7945	16.2285	15.248	14.9537	7.8484
cel-miR-1-3p	both	5't1_3't1	GGAAUGUAAAGAAGUAUGU	3.68335	0.479062	1.11683	1.97819	0.634519	0.138552	3.70926
cel-miR-1-3p	both	5't1_3'e1	GGAAUGUAAAGAAGUAUGUAG	0.207753	0	0	0.425038	0.0724253	0	0
cel-miR-1-3p	3p	3't2	UGGAAUGUAAAGAAGUAUG	74.9329	131.044	202.838	176.817	214.352	98.6726	2073.06
cel-miR-1-3p	3p	3't1	UGGAAUGUAAAGAAGUAUGU	8167.41	9502.12	12609.4	13520	12928.4	7235.11	43314.2
cel-miR-1-3p	3p	3'e1	UGGAAUGUAAAGAAGUAUGUAG	127.258	278.207	455.766	649.408	521.429	406.246	118.115
cel-miR-1-3p	3p	3'e2	UGGAAUGUAAAGAAGUAUGUAGA	1.10996	5.31895	7.05026	14.1829	4.05629	7.96819	0.881664
cel-miR-1-5p	miRNA	-	CAUACUUCCUUACAUGCCCAUA	50.041	13.4918	13.6028	11.6501	5.68317	13.4476	8.40573
cel-miR-1-5p	3p	3't1	CAUACUUCCUUACAUGCCCAU	1.52111	0.584813	0.286906	0	0.600806	0.267323	0.321447
cel-miR-1018	miRNA	-	AGAGAGAUCAUUGGACUUACAG	10.4952	24.2279	25.9621	15.7433	3.19232	0.940521	8.02865
cel-miR-1018	3p	3't1	AGAGAGAUCAUUGGACUUACA	3.57758	0.265295	1.22249	0.978966	0.237314	0	2.7747
cel-miR-1018	3p	3'e1	AGAGAGAUCAUUGGACUUACAGA	0	0	0.288096	0.817429	0.15821	0.554208	0
cel-miR-1020-3p	miRNA	-	AUUAUUCUGUGACACUUUCAG	5.8085	5.33746	18.0415	11.8224	19.9398	29.8645	2.80562
cel-miR-1020-3p	both	5't1_3'e1	UUAUUCUGUGACACUUUCAGA	0	0	0	0	0.126177	0.534646	0
cel-miR-1020-3p	both	5'e1_3't1	AAUUAUUCUGUGACACUUUCA	5.40115	6.03504	16.8309	10.1663	13.7985	23.4256	1.89806
cel-miR-1020-3p	5p	5'e1	AAUUAUUCUGUGACACUUUCAG	2.63913	0.863834	8.34689	3.59027	6.81528	8.82054	1.5779
cel-miR-1020-3p	both	5'e1_3't2	AAUUAUUCUGUGACACUUUC	0	0	0	0.907091	0.107503	1.21017	0
cel-miR-1020-3p	3p	3't1	AUUAUUCUGUGACACUUUCA	0	1.3671	3.60259	2.48685	2.35756	8.13792	1.54986
cel-miR-1020-3p	3p	3't2	AUUAUUCUGUGACACUUUC	0	0	0	0	0.0537516	0.534646	0
cel-miR-1020-3p	3p	3'e1	AUUAUUCUGUGACACUUUCAGA	0	0.264439	0.91687	0.358649	0.891283	0.687869	0
cel-miR-1020-5p	miRNA	-	GUAAGUGUUACAGAAUAAUCUU	0.324404	0.0934351	0.611247	0.242879	0.496348	0.673198	0.411626
cel-miR-1020-5p	3p	3't1	GUAAGUGUUACAGAAUAAUCU	0.0692511	0	0.305623	0.150198	0.632838	0	0.205813
cel-miR-1022-5p	miRNA	-	AAGAUCAUUGUUAGGACGCCAUC	31.645	147.767	283.808	144.301	31.7072	33.9658	22.2707
cel-miR-1022-5p	3p	3'e1	AAGAUCAUUGUUAGGACGCCAUCU	5.39697	23.2286	133.396	70.5978	13.5977	15.6543	8.60385
cel-miR-1022-5p	3p	3't2	AAGAUCAUUGUUAGGACGCCA	1.03877	2.12463	2.84187	0.790584	0.205282	0	1.761
cel-miR-1022-5p	3p	3't1	AAGAUCAUUGUUAGGACGCCAU	0.831014	12.7706	22.1819	12.9316	2.78175	4.15122	8.25595
cel-miR-12134	miRNA	-	UACAUCUUUUUAGUUGAUCACU	0	0	0	0	0	0	0
cel-miR-12134	5p	5'e1	CUACAUCUUUUUAGUUGAUCACU	0.414298	0	0	0	0	0	0
cel-miR-124-3p	miRNA	-	UAAGGCACGCGGUGAAUGCCA	194.636	32.4052	50.6156	35.5667	48.0119	17.3989	15.9241
cel-miR-124-3p	5p	5'e1	CUAAGGCACGCGGUGAAUGCCA	2.3485	0.198971	0.564328	0.550725	0	0	0
cel-miR-124-3p	3p	3't2	UAAGGCACGCGGUGAAUGC	2.73778	6.04885	6.96397	4.24603	1.50104	0.410765	33.6789
cel-miR-124-3p	3p	3't1	UAAGGCACGCGGUGAAUGCC	4.42852	5.0052	10.1033	4.60526	2.50709	4.14065	13.6005
cel-miR-124-3p	3p	3'e1	UAAGGCACGCGGUGAAUGCCAC	0	0	0	0.728636	0.0724253	0	0
cel-miR-124-3p	5p	5't1	AAGGCACGCGGUGAAUGCCA	2.00473	0	0	0	0	0	0
cel-miR-124-5p	miRNA	-	GCAUGCACCCUAGUGACUUUAGU	33.023	11.0961	19.9153	9.46435	3.02879	2.57124	13.143
cel-miR-124-5p	3p	3't1	GCAUGCACCCUAGUGACUUUAG	2.70541	0.56061	0.811207	0	0	0.133661	1.05641
cel-miR-124-5p	3p	3'e1	GCAUGCACCCUAGUGACUUUAGUG	0	0.396658	0	0	0	0	0
cel-miR-1817	miRNA	-	UAGCCAAUGUCUUCUCUAUCAUG	3.35367	8.50325	1.75083	2.03662	38.4796	233.095	4.07859
cel-miR-1817	3p	3't2	UAGCCAAUGUCUUCUCUAUCA	0	0	0	0	0.179928	0.554208	0
cel-miR-1817	3p	3't1	UAGCCAAUGUCUUCUCUAUCAU	0	0	1.03342	0	0.686905	3.2885	0.635985
cel-miR-1817	3p	3'e1	UAGCCAAUGUCUUCUCUAUCAUGC	0	0	0	0	0	0.534646	0
cel-miR-1819-3p	miRNA	-	UGGAAUGAUUGAGCUUGAUGGA	15.685	19.0118	19.995	31.6787	16.8205	46.4079	2.83222
cel-miR-1819-3p	3p	3'e1	UGGAAUGAUUGAGCUUGAUGGAU	0.668242	7.33397	13.5951	18.3368	5.25576	22.5837	0.518508
cel-miR-1819-3p	3p	3't3	UGGAAUGAUUGAGCUUGAU	0.554009	0.556203	0.559605	1.66997	1.63784	1.49473	0.543813
cel-miR-1819-3p	3p	3't2	UGGAAUGAUUGAGCUUGAUG	3.10905	2.25727	3.15529	4.05422	3.07177	13.0536	3.03614
cel-miR-1819-3p	3p	3't1	UGGAAUGAUUGAGCUUGAUGG	4.18822	4.3083	3.25074	3.64286	1.86925	1.21762	0.520352
cel-miR-1820-3p	miRNA	-	AACCAUUGUAAACAAUCAAAGA	0.484758	0	0	0.100132	0	0	0.346901
cel-miR-1820-3p	both	5't1_3'e1	ACCAUUGUAAACAAUCAAAGAA	0.346256	0.528878	0.411535	0.733252	0.802453	0.272213	0.891856
cel-miR-1820-5p	miRNA	-	UUUUGAUUGUUUUUCGAUGAUGUUCG	2.06962	0.226083	11.6266	10.9144	1.24641	0.400984	0.346901
cel-miR-1820-5p	3p	3't1	UUUUGAUUGUUUUUCGAUGAUGUUC	16.8563	0.916431	6.20399	21.8389	5.78691	9.00942	1.55364
cel-miR-1820-5p	3p	3't4	UUUUGAUUGUUUUUCGAUGAUG	0	0	0.0611247	0.100132	0.395524	0.399702	2.17247
cel-miR-1820-5p	3p	3't3	UUUUGAUUGUUUUUCGAUGAUGU	0.930183	0.397943	0.446839	0.421835	1.89156	0.539536	2.01602
cel-miR-1820-5p	3p	3't2	UUUUGAUUGUUUUUCGAUGAUGUU	0.692511	0.0934351	0.479763	3.17854	4.4708	1.89082	2.42252
cel-miR-1820-5p	3p	3't5	UUUUGAUUGUUUUUCGAUGAU	0.346256	0	0	0	0	0	0.574289
cel-miR-1820-5p	3p	3't6	UUUUGAUUGUUUUUCGAUGA	0.346256	0	0	0	0	0	0
cel-miR-1821-3p	miRNA	-	UGAGGUCUUAUAGUUAGGUAGA	18.9618	56.7845	57.8874	42.2559	14.814	10.1974	74.8203
cel-miR-1821-3p	3p	3't2	UGAGGUCUUAUAGUUAGGUA	0	0	0.857147	0	0	0	0.0740725
cel-miR-1821-3p	3p	3't1	UGAGGUCUUAUAGUUAGGUAG	0	0.0934351	0.961657	0	0.388844	0	3.6947
cel-miR-1821-3p	5p	5'e1	UUGAGGUCUUAUAGUUAGGUAGA	0.968307	0.622313	0.482143	0.289926	0.291066	0.133661	1.03155
cel-miR-1821-5p	miRNA	-	UGCCCAACUUGCAGACUUUUCAAU	0.859168	0	0.427873	0.319052	0.0724253	0	0
cel-miR-1821-5p	3p	3't1	UGCCCAACUUGCAGACUUUUCAA	0	0	0	0.485758	0	0	0
cel-miR-1822-3p	miRNA	-	GAGCUGCCCUCAGAAAAACUCU	3.39949	0.18687	0.665517	0	0.673231	0.272213	2.00663
cel-miR-1822-3p	3p	3'e1	GAGCUGCCCUCAGAAAAACUCUU	0.477315	0	0	0.63614	0.296381	0	0.137209
cel-miR-1822-3p	5p	5'e1	CGAGCUGCCCUCAGAAAAACUCU	2.49869	1.11746	3.00862	2.90375	3.5364	4.91921	1.06029
cel-miR-1822-5p	miRNA	-	AGUUUCUCUGGGAAAGCUAUCGGC	0	0	0.865477	0.369118	0	0	0
cel-miR-1822-5p	3p	3't2	AGUUUCUCUGGGAAAGCUAUCG	2.76334	0.0934351	0.380954	0.182159	0.685225	0	0.0686043
cel-miR-1822-5p	3p	3't1	AGUUUCUCUGGGAAAGCUAUCGG	2.97424	1.41029	3.68625	2.6349	0.540375	0.133661	0.861529
cel-miR-1823-3p	miRNA	-	UACUGGAAGUGUUUAGGAGUAA	9.97169	4.68055	3.59737	1.50327	0.397204	0	0
cel-miR-1823-3p	3p	3't1	UACUGGAAGUGUUUAGGAGUA	0.207753	0.490093	0.183374	0	0	0	0
cel-miR-1823-3p	5p	5'e1	AUACUGGAAGUGUUUAGGAGUAA	2.41829	0.280305	0.157553	0	0.0724253	0	0
cel-miR-1823-3p	both	5'e1_3't2	AUACUGGAAGUGUUUAGGAGU	0	1.12665	0	0	0.0537516	0	0.0578169
cel-miR-1823-3p	both	5'e1_3't4	AUACUGGAAGUGUUUAGGA	1.16785	0	0	0	0	0	0
cel-miR-1824-5p	miRNA	-	UGGCAGUGUUUCUCCCCCAACUU	1.88222	1.6595	5.40772	8.30902	3.55444	2.70001	85.0462
cel-miR-1824-5p	3p	3't2	UGGCAGUGUUUCUCCCCCAAC	0	0	0	0	0	0	2.35741
cel-miR-1824-5p	3p	3't1	UGGCAGUGUUUCUCCCCCAACU	0	0	0	0.100132	0.132856	0	29.9283
cel-miR-1824-5p	3p	3'e1	UGGCAGUGUUUCUCCCCCAACUUU	0	0.25298	0.157553	0.279456	0.0537516	0.138552	8.15696
cel-miR-1828	miRNA	-	ACUGGAAGCAUUUAAGUGAUAGU	0	0	0	0	0	0	0
cel-miR-1828	3p	3't1	ACUGGAAGCAUUUAAGUGAUAG	0.414298	0	0.507964	0	0.0537516	0	0
cel-miR-1829a-3p	miRNA	-	CAACCAUUGGAAUUUCUCUAUU	119.373	63.2087	39.7699	60.1174	46.1999	73.3036	35.2177
cel-miR-1829a-3p	5p	5't1	AACCAUUGGAAUUUCUCUAUU	0	0.132648	0	0.100132	0.0537516	0.415656	0.231267
cel-miR-1829a-3p	3p	3't1	CAACCAUUGGAAUUUCUCUAU	58.194	22.3651	23.8532	38.0713	21.8784	33.1854	13.7978
cel-miR-1829a-3p	3p	3't3	CAACCAUUGGAAUUUCUCU	0	0	0.952386	0.625301	0.15821	0	0.115634
cel-miR-1829a-3p	3p	3'e1	CAACCAUUGGAAUUUCUCUAUUA	0.414298	0.291978	0.35041	0.393261	0.388844	0.138552	0.0578169
cel-miR-1829a-3p	5p	5'e1	ACAACCAUUGGAAUUUCUCUAUU	0.414298	0	0	0	0	0	0
cel-miR-1829a-5p	miRNA	-	AAGGGGACUUCUAAUUGUUUGUA	13.7967	26.29	52.7212	76.5398	19.2989	44.2145	5.36982
cel-miR-1829a-5p	3p	3't2	AAGGGGACUUCUAAUUGUUUG	0	0.650708	0.279803	0.45878	0.0537516	0.133661	3.53237
cel-miR-1829a-5p	3p	3't1	AAGGGGACUUCUAAUUGUUUGU	1.93345	5.36157	2.9335	4.37254	1.33783	7.15767	12.0836
cel-miR-1829a-5p	3p	3'e1	AAGGGGACUUCUAAUUGUUUGUAA	0	0	0.507964	0.450593	0.211961	0.138552	0
cel-miR-1829c-5p	miRNA	-	AAGCGAAAUUCAAGAUGGUUGUA	12.7063	5.212	21.7587	18.8664	52.2793	46.1981	0.428031
cel-miR-1829c-5p	3p	3't1	AAGCGAAAUUCAAGAUGGUUGU	2.2281	0.678248	1.57784	0.880247	3.71089	1.25369	2.12962
cel-miR-1829c-5p	3p	3't2	AAGCGAAAUUCAAGAUGGUUG	0	0	0.0964286	0.364318	0.540375	0.267323	1.16325
cel-miR-1829c-5p	3p	3't3	AAGCGAAAUUCAAGAUGGUU	0	0	0	0	0.0724253	0	0.92507
cel-miR-1830-3p	miRNA	-	CCUAGGAAAUGAGAAAACUCGGC	0	0	0.857147	0.419368	1.71163	2.17771	0
cel-miR-1830-3p	3p	3't1	CCUAGGAAAUGAGAAAACUCGG	0	0.198757	0.0964286	0.369118	0.441231	1.96606	0
cel-miR-1830-3p	both	5't1_3't1	CUAGGAAAUGAGAAAACUCGG	0.414298	0	0.402052	0.503862	0.324779	0.554208	0
cel-miR-1830-3p	5p	5't1	CUAGGAAAUGAGAAAACUCGGC	0	0	1.48949	0.838368	0.626159	1.07418	0.289084
cel-miR-1832a-3p	miRNA	-	UGGGCGGAGCGAAUCGAUGAU	29.9655	47.2313	32.0923	8.01362	0.873198	2.04894	5.89445
cel-miR-1832a-3p	3p	3'e1	UGGGCGGAGCGAAUCGAUGAUU	48.2228	85.5066	24.6215	8.61853	3.59393	9.33011	4.97964
cel-miR-1832a-3p	3p	3't1	UGGGCGGAGCGAAUCGAUGA	0	2.14724	0	0	0	0	0
cel-miR-1832a-5p	miRNA	-	CAGCGAUUCGAACUCCGCCCACU	7.00485	0	0.192857	0	0	0.267323	0
cel-miR-1832a-5p	5p	5'e1	UCAGCGAUUCGAACUCCGCCCACU	10.0546	4.23797	3.11154	0.521966	0.647878	0.277104	0.148145
cel-miR-1832a-5p	3p	3't1	CAGCGAUUCGAACUCCGCCCAC	0.622052	0	0	0	0	0	0
cel-miR-1832a-5p	5p	5't1	AGCGAUUCGAACUCCGCCCACU	1.29762	0.56061	0.192857	0	0	0	0
cel-miR-1832b-5p	miRNA	-	CAGCGAAUCGCUCGGCCCACUUU	0	0	0	0	0	0	0
cel-miR-1832b-5p	3p	3't1	CAGCGAAUCGCUCGGCCCACUU	0	0	0	0	0	0	0.48023
cel-miR-2-3p	miRNA	-	UAUCACAGCCAGCUUUGAUGUGC	276.343	143.226	169.061	308.734	151.217	93.3274	123.682
cel-miR-2-3p	5p	5'e1	AUAUCACAGCCAGCUUUGAUGUGC	0.902207	0	0.218678	0.714779	0.343453	0	0
cel-miR-2-3p	5p	5't1	AUCACAGCCAGCUUUGAUGUGC	1.14556	1.07619	0.383334	0	0.144851	0.277104	0.979007
cel-miR-2-3p	3p	3't1	UAUCACAGCCAGCUUUGAUGUG	35.4546	21.046	20.8827	31.9617	13.8108	13.1498	11.5133
cel-miR-2-3p	3p	3'e1	UAUCACAGCCAGCUUUGAUGUGCU	3.29548	4.67024	3.05247	3.38822	2.36951	2.03916	2.29934
cel-miR-2-3p	3p	3't2	UAUCACAGCCAGCUUUGAUGU	0.483549	0.0934351	1.2521	0.350461	0.726983	0.138552	0
cel-miR-2-5p	miRNA	-	CAUCAAAGCGGUGGUUGAUGUG	57.2688	4.50198	9.3069	3.71121	7.1815	7.67874	3.80938
cel-miR-2-5p	5p	5't1	AUCAAAGCGGUGGUUGAUGUG	0.346256	0	0.67381	0	0.0724253	0.554208	0
cel-miR-2-5p	3p	3't2	CAUCAAAGCGGUGGUUGAUG	25.0136	0.925536	1.40041	0.862695	2.21588	0.272213	0.702597
cel-miR-2-5p	3p	3't1	CAUCAAAGCGGUGGUUGAUGU	4.01059	0	0.488997	0.179324	0.62557	0.549317	0
cel-miR-2-5p	3p	3'e1	CAUCAAAGCGGUGGUUGAUGUGU	5.32401	1.6126	5.1333	1.12601	1.03309	0.133661	0
cel-miR-2-5p	3p	3't3	CAUCAAAGCGGUGGUUGAU	7.68172	1.02111	2.48054	1.01997	0.448687	0.133661	0.832897
cel-miR-2207-3p	miRNA	-	AUGCACAGGCUCAAUGCACACA	0	0	0	0	0	0	0
cel-miR-2207-3p	both	5'e2_3't4	UUAUGCACAGGCUCAAUGCA	0.828597	0	0	0	0	0	0
cel-miR-2207-5p	miRNA	-	UGUGAAUUGAGACUGUGUAUAAG	0	0	0	0	0	0	0
cel-miR-2207-5p	both	5'e1_3't3	GUGUGAAUUGAGACUGUGUAU	1.24289	0	0	0	0	0	0
cel-miR-2207-5p	both	5'e2_3't2	UGUGUGAAUUGAGACUGUGUAUA	1.04071	0	0	0	0	0	0
cel-miR-2208b-3p	miRNA	-	AUGCAGAUUUUGGUACACUUCA	0.277005	0.291764	0.550122	0.722598	0.774055	0.810468	1.93445
cel-miR-2208b-3p	3p	3'e1	AUGCAGAUUUUGGUACACUUCAC	0	0	0.764289	0.419184	0.669597	1.43398	0.997149
cel-miR-2208b-3p	both	5't1_3'e1	UGCAGAUUUUGGUACACUUCAC	0	0	0.366748	0	0	0	0.137209
cel-miR-2209a-3p	miRNA	-	AGAGAUCAGCGGUUACACUACA	8.01621	9.97123	4.01153	4.72731	0.950938	4.74662	5.97395
cel-miR-2209a-3p	3p	3't1	AGAGAUCAGCGGUUACACUAC	2.3497	0.280305	0.7688	0.179324	0.417243	0.415656	2.05699
cel-miR-2209c-3p	miRNA	-	AAAAGACCACCGGUUACACUACA	0.973212	0.491378	0.427873	0	0.161255	0.415656	1.02907
cel-miR-2209c-3p	5p	5't1	AAAGACCACCGGUUACACUACA	2.48204	0	0	0	0	0.415656	0
cel-miR-2210-3p	miRNA	-	UAAAGUCGAUUGCUCUACCCAC	0	0.37374	2.41609	1.03635	1.42193	2.5092	31.3072
cel-miR-2210-3p	3p	3't1	UAAAGUCGAUUGCUCUACCCA	0	0	0	0	0	0	1.00247
cel-miR-2210-3p	3p	3'e1	UAAAGUCGAUUGCUCUACCCACA	0	0	0	0	0	1.19911	0.205962
cel-miR-2212-5p	miRNA	-	UGGCAGAUCAUAGGCUGACUUUG	0	0	0	0	0	0	0
cel-miR-2212-5p	3p	3'e1	UGGCAGAUCAUAGGCUGACUUUGC	0.954631	0.491378	0.0964286	0.830181	0.107503	1.87102	0
cel-miR-2215-3p	miRNA	-	AGAAUCGUAGCGCGUGUUGUUU	0	0	0	0	0	0	0
cel-miR-2215-3p	3p	3'e1	AGAAUCGUAGCGCGUGUUGUUUA	2.5775	0.467175	1.31913	0	0	0	0
cel-miR-2215-3p	5p	5't1	GAAUCGUAGCGCGUGUUGUUU	2.25596	0.934351	0.884195	0	0.0537516	0	0.115634
cel-miR-2215-3p	both	5't1_3'e1	GAAUCGUAGCGCGUGUUGUUUA	8.57385	3.71046	4.09508	0.300395	0.438962	0	0.444435
cel-miR-2216-5p	miRNA	-	GCACAUUUUAAGUCGGUAGGC	0.828597	0	0.47266	0	0	0.133661	0
cel-miR-2216-5p	3p	3't1	GCACAUUUUAAGUCGGUAGG	0	0	0	0.150198	0	0	0.444435
cel-miR-2217a-3p	miRNA	-	UCGACCCUUGUGCCUGUUUCGGU	0	0.506388	0.82307	0	0.289701	0	0
cel-miR-2217a-3p	3p	3't1	UCGACCCUUGUGCCUGUUUCGG	6.25189	3.47372	3.46798	2.22568	0.30306	0.554208	3.99267
cel-miR-2217a-3p	3p	3't2	UCGACCCUUGUGCCUGUUUCG	0.831014	0	0	0	0.46127	0	0
cel-miR-2217a-3p	both	5'e1_3't3	GUCGACCCUUGUGCCUGUUUC	0.908331	0	0	0	0	0	0
cel-miR-2217a-3p	both	5'e1_3't2	GUCGACCCUUGUGCCUGUUUCG	0.828597	0	0	0	0	0	0
cel-miR-2218a-3p	miRNA	-	AGGCCAGAAUAGUGUAGUUUGUA	0	0	0	0	0	0	0
cel-miR-2218a-3p	5p	5't1	GGCCAGAAUAGUGUAGUUUGUA	0	0	0.122249	0.801054	0	0.267323	0.0740725
cel-miR-2218b-3p	miRNA	-	AAAUUUGUAGUUUGUAGUGAGA	2.89634	0.490093	0.192857	0.608978	0	0.400984	0.0740725
cel-miR-2218b-3p	5p	5't1	AAUUUGUAGUUUGUAGUGAGA	0	0	0.366748	0	0.0791048	0	0
cel-miR-2219-3p	miRNA	-	CUGACGAAGUGCGAGGGAAAGC	0	0	0	0	0	0	0
cel-miR-2219-3p	3p	3't2	CUGACGAAGUGCGAGGGAAA	0.414298	0	0	0	0	0	0
cel-miR-2220-3p	miRNA	-	UCAAUUGUUUGUGGACUUACAG	22.5451	9.58846	6.16416	3.73892	2.23165	0.272213	4.37761
cel-miR-2220-3p	3p	3't1	UCAAUUGUUUGUGGACUUACA	5.40312	0	0.61954	1.08427	0.474629	0	3.57811
cel-miR-2221	miRNA	-	CAAGUGAUACCAGACCGCUAGU	0	0	0.385714	0.696859	1.55006	0	2.94065
cel-miR-2221	3p	3'e1	CAAGUGAUACCAGACCGCUAGUU	0	0	0	0	0	0.267323	0.659447
cel-miR-228-3p	miRNA	-	GCGGAUCAUACGGUACCAUAGC	20.7906	16.9686	12.8828	8.58423	3.71465	1.2323	8.77713
cel-miR-228-3p	5p	5't1	CGGAUCAUACGGUACCAUAGC	0	0.396658	0	0	0	0	0
cel-miR-228-3p	3p	3't1	GCGGAUCAUACGGUACCAUAG	0.415507	0.467175	2.36088	0	0.0724253	0	0.43708
cel-miR-228-5p	miRNA	-	AAUGGCACUGCAUGAAUUCACGG	26755.6	73185.7	123523	95247	13141.6	20518.1	29755.2
cel-miR-228-5p	both	5't1_3't1	AUGGCACUGCAUGAAUUCACG	3.66173	2.7085	2.30333	1.78094	0.515021	4.50099	8.11953
cel-miR-228-5p	5p	5't1	AUGGCACUGCAUGAAUUCACGG	26.0799	31.1809	48.4714	33.7895	2.93996	7.44228	15.376
cel-miR-228-5p	both	5't1_3't2	AUGGCACUGCAUGAAUUCAC	0.0692511	0	0.0952386	0.358649	0	0	0.148145
cel-miR-228-5p	both	5't1_3't3	AUGGCACUGCAUGAAUUCA	0	0	0.122249	0	0	0	0.343022
cel-miR-228-5p	both	5'e1_3't1	CAAUGGCACUGCAUGAAUUCACG	5.13929	2.37611	3.49073	4.10232	2.46338	5.02348	19.9243
cel-miR-228-5p	5p	5'e1	CAAUGGCACUGCAUGAAUUCACGG	27.6096	44.1366	69.1989	63.9415	9.32523	17.0976	17.3228
cel-miR-228-5p	both	5'e1_3't2	CAAUGGCACUGCAUGAAUUCAC	0	0	0.463177	0	0.356812	3.29754	3.05673
cel-miR-228-5p	3p	3't4	AAUGGCACUGCAUGAAUUC	19.015	4.96372	23.9087	15.1468	7.88403	5.87949	36.9443
cel-miR-228-5p	3p	3't3	AAUGGCACUGCAUGAAUUCA	62.0752	74.0137	183.052	152.204	56.2496	59.1883	453.755
cel-miR-228-5p	3p	3't2	AAUGGCACUGCAUGAAUUCAC	557.259	428.657	1210.78	832.218	522.532	795.213	3302.73
cel-miR-228-5p	3p	3't1	AAUGGCACUGCAUGAAUUCACG	2968.28	5104.45	9563.69	7737.16	3112.83	6971.69	35062.6
cel-miR-228-5p	3p	3'e1	AAUGGCACUGCAUGAAUUCACGGC	2.81388	30.5615	41.9842	50.3191	4.83579	16.6318	16.7684
cel-miR-228-5p	3p	3'e2	AAUGGCACUGCAUGAAUUCACGGCU	0	0	0	0.350461	0	0	0
cel-miR-228-5p	5p	5'e2_3't2	GCAAUGGCACUGCAUGAAUUCACGG	0.859168	0.0934351	0.0964286	0	0	0	0
cel-miR-229-3p	miRNA	-	AGAAAGGUAUCGGGUGUCAUAG	8.75505	21.6164	69.1278	66.7965	12.5749	14.2974	2.73816
cel-miR-229-3p	5p	5'e1	GAGAAAGGUAUCGGGUGUCAUAG	3.72306	1.95298	18.4196	11.9923	2.03505	6.71427	0.222218
cel-miR-229-3p	both	5'e1_3't4	GAGAAAGGUAUCGGGUGUC	181.726	161.18	333.331	215.31	59.5942	38.2723	2.39872
cel-miR-229-3p	both	5'e1_3't3	GAGAAAGGUAUCGGGUGUCA	234.673	305.684	700.589	349.785	85.6302	71.2155	3.93491
cel-miR-229-3p	both	5'e1_3't2	GAGAAAGGUAUCGGGUGUCAU	13.4005	10.7275	23.6279	16.5303	2.55248	1.44015	0.263779
cel-miR-229-3p	both	5'e1_3't1	GAGAAAGGUAUCGGGUGUCAUA	1.61657	4.37348	6.71807	10.2716	1.08684	1.49962	0.760265
cel-miR-229-3p	both	5'e1_3'e1	GAGAAAGGUAUCGGGUGUCAUAGC	12.4426	0.479276	15.0941	9.03507	1.20497	2.60063	0
cel-miR-229-3p	both	5'e3_3't3	ACGAGAAAGGUAUCGGGUGUCA	0	0	0.543268	0	0	0	0
cel-miR-229-3p	both	5'e3_3't2	ACGAGAAAGGUAUCGGGUGUCAU	0	0	0.571431	0	0	0	0
cel-miR-229-3p	both	5'e2_3't3	CGAGAAAGGUAUCGGGUGUCA	0	0	1.03912	0.200263	0.291066	0.133661	0
cel-miR-229-3p	both	5'e2_3't4	CGAGAAAGGUAUCGGGUGUC	0	0	0	0.931234	0	0	0
cel-miR-229-3p	both	5't1_3't2	GAAAGGUAUCGGGUGUCAU	0	0.862209	0.244499	0	0	0	0
cel-miR-229-3p	5p	5't1	GAAAGGUAUCGGGUGUCAUAG	0	0	1.19807	0.844406	0	0.410765	0
cel-miR-229-3p	both	5't1_3'e1	GAAAGGUAUCGGGUGUCAUAGC	0	0.661097	0.498481	0.748706	0.211961	0	0.148145
cel-miR-229-3p	3p	3't3	AGAAAGGUAUCGGGUGUCA	719.816	1041.32	2377.47	1350.97	474.178	312.073	27.1746
cel-miR-229-3p	3p	3't1	AGAAAGGUAUCGGGUGUCAUA	10.4487	9.76609	37.9149	29.948	6.1788	2.55913	0.299872
cel-miR-229-3p	3p	3't2	AGAAAGGUAUCGGGUGUCAU	15.3189	20.7863	53.4285	49.4646	11.7438	4.11748	0.48023
cel-miR-229-3p	3p	3'e1	AGAAAGGUAUCGGGUGUCAUAGC	90.3514	19.4766	105.88	98.0047	28.3253	67.4777	4.43888
cel-miR-229-5p	miRNA	-	AAUGACACUGGUUAUCUUUUCCAUCG	8.61903	0.0934351	95.7116	69.6615	4.80863	2.6879	0
cel-miR-229-5p	3p	3't5	AAUGACACUGGUUAUCUUUUC	13.4507	0.863834	4.88715	8.00405	13.3532	10.331	3.82186
cel-miR-229-5p	3p	3't4	AAUGACACUGGUUAUCUUUUCC	9.52514	0.82107	3.80136	4.68697	4.4603	12.5368	13.3909
cel-miR-229-5p	3p	3't3	AAUGACACUGGUUAUCUUUUCCA	29.6279	19.9477	39.6365	46.6234	27.0924	76.1054	162.668
cel-miR-229-5p	3p	3't2	AAUGACACUGGUUAUCUUUUCCAU	6.0831	4.44827	13.197	23.456	6.98094	31.2525	47.2877
cel-miR-229-5p	3p	3't1	AAUGACACUGGUUAUCUUUUCCAUC	19.3781	2.91794	19.6558	20.9504	5.46999	22.1585	10.0241
cel-miR-229-5p	3p	3't6	AAUGACACUGGUUAUCUUUU	1.13357	0	0.289286	0	0.871244	0.534646	1.5966
cel-miR-229-5p	3p	3't7	AAUGACACUGGUUAUCUUU	0	0	0	0	0.0537516	0	0.346901
cel-miR-229-5p	3p	3'e1	AAUGACACUGGUUAUCUUUUCCAUCGU	0.346256	0	29.3048	2.99385	1.26372	0	0
cel-miR-229-5p	both	5'e1_3't3	CAAUGACACUGGUUAUCUUUUCCA	0	0	0.476193	0	0	0	0.507571
cel-miR-230-3p	miRNA	-	GUAUUAGUUGUGCGACCAGGAGA	6.55537	1058.19	4039.8	2003.94	464.729	262.496	58.4048
cel-miR-230-3p	both	5'e1_3't1	AGUAUUAGUUGUGCGACCAGGAG	0	0.331619	0	0.838368	0	1.59881	0
cel-miR-230-3p	5p	5'e1	AGUAUUAGUUGUGCGACCAGGAGA	0	0	1.82024	0.250329	0.0724253	0	0
cel-miR-230-3p	both	5't1_3't1	UAUUAGUUGUGCGACCAGGAG	0	0.56061	2.13157	1.38681	0.179928	0.771841	0.549132
cel-miR-230-3p	5p	5't1	UAUUAGUUGUGCGACCAGGAGA	0	17.7274	44.6822	35.4604	11.5576	11.3452	5.06181
cel-miR-230-3p	both	5't1_3't2	UAUUAGUUGUGCGACCAGGA	0	0	2.02944	0.643406	0.503027	1.22741	1.2927
cel-miR-230-3p	3p	3't3	GUAUUAGUUGUGCGACCAGG	0	2.71149	32.6812	22.9799	9.20424	9.80616	2.20901
cel-miR-230-3p	3p	3't2	GUAUUAGUUGUGCGACCAGGA	0	20.8696	152.928	101.64	29.8479	22.0454	8.36742
cel-miR-230-3p	3p	3't1	GUAUUAGUUGUGCGACCAGGAG	0.414298	91.8553	343.335	251.369	54.6386	60.9981	9.94275
cel-miR-230-3p	3p	3't4	GUAUUAGUUGUGCGACCAG	0	1.02488	7.3727	5.64624	2.49268	5.71159	0
cel-miR-230-3p	3p	3'e1	GUAUUAGUUGUGCGACCAGGAGAC	0	0	2.59762	0.759176	0.388844	0.138552	0
cel-miR-230-5p	miRNA	-	ACUUGGUCGGCGAUUUAAUAUUA	0.414298	41.7938	144.843	205.264	76.0139	49.4355	11.9461
cel-miR-230-5p	3p	3't2	ACUUGGUCGGCGAUUUAAUAU	0	0.56061	1.12869	0.941335	1.06817	1.39896	1.83507
cel-miR-230-5p	3p	3't1	ACUUGGUCGGCGAUUUAAUAUU	1.65719	12.9536	41.4829	50.1258	21.0488	30.0674	39.657
cel-miR-230-5p	3p	3'e1	ACUUGGUCGGCGAUUUAAUAUUAU	0	0.346629	2.88929	4.61363	0.925585	1.53751	0.639312
cel-miR-231-3p	miRNA	-	UAAGCUCGUGAUCAACAGGCAGAA	67.2573	10.6956	60.9832	29.7623	24.6483	14.6812	1.90948
cel-miR-231-3p	5p	5't1	AAGCUCGUGAUCAACAGGCAGAA	1.05009	0.280305	0	0.0500659	0	0	0
cel-miR-231-3p	3p	3't5	UAAGCUCGUGAUCAACAGG	5.8074	3.59846	4.11146	3.37213	1.58378	0.853985	8.68133
cel-miR-231-3p	3p	3't4	UAAGCUCGUGAUCAACAGGC	3.15317	0.490093	2.295	1.55795	1.9743	0.133661	6.09261
cel-miR-231-3p	3p	3't1	UAAGCUCGUGAUCAACAGGCAGA	2.81066	1.75444	6.93745	0.988566	5.446	3.43066	5.50306
cel-miR-231-3p	3p	3't3	UAAGCUCGUGAUCAACAGGCA	0.346256	0	0	0.179324	0.24036	0	0.0740725
cel-miR-231-3p	3p	3't2	UAAGCUCGUGAUCAACAGGCAG	0	0	0.385714	0.150198	0.523381	0	0.737101
cel-miR-231-5p	miRNA	-	CUGACUGUUUCAAAAGCUUGUA	40.9571	5.62405	6.27812	6.60216	3.8232	1.84346	5.60429
cel-miR-231-5p	both	5'e2_3't1	UUCUGACUGUUUCAAAAGCUUGU	0	0.663238	0	0	0	0	0
cel-miR-231-5p	both	5'e1_3't1	UCUGACUGUUUCAAAAGCUUGU	0.414298	0	0	0	0.132856	0.415656	0.148145
cel-miR-231-5p	5p	5'e1	UCUGACUGUUUCAAAAGCUUGUA	0.414298	0	0.761908	1.15527	0.132856	0	0
cel-miR-231-5p	3p	3't1	CUGACUGUUUCAAAAGCUUGU	17.8405	5.62794	4.25502	3.59772	1.98539	1.5094	9.60858
cel-miR-232-3p	miRNA	-	UAAAUGCAUCUUAACUGCGGUGA	91.077	59.5763	82.8733	126.129	79.8263	52.011	129.04
cel-miR-232-3p	5p	5'e1	AUAAAUGCAUCUUAACUGCGGUGA	0	0.53059	0	0	0.15153	0	0.370363
cel-miR-232-3p	3p	3't1	UAAAUGCAUCUUAACUGCGGUG	4.37654	1.24741	4.77337	4.37943	1.51971	1.35618	5.32226
cel-miR-232-3p	3p	3'e1	UAAAUGCAUCUUAACUGCGGUGAU	0	0.280305	0.192857	0.696859	0.0537516	0	0
cel-miR-232-3p	5p	5't1	AAAUGCAUCUUAACUGCGGUGA	1.32263	0.198329	0.482143	0.537973	0.291066	0.138552	0
cel-miR-232-5p	miRNA	-	CCUGCAGUUUCGAUGAUUUUAUC	69.1677	28.5347	27.749	41.3531	8.12989	6.94804	53.7336
cel-miR-232-5p	5p	5't1	CUGCAGUUUCGAUGAUUUUAUC	0.414298	0	0	0	0	0	0.0686043
cel-miR-232-5p	3p	3't4	CCUGCAGUUUCGAUGAUUU	1.75199	0	0.192857	0	0	0	2.06763
cel-miR-232-5p	3p	3't3	CCUGCAGUUUCGAUGAUUUU	0	0.264439	0.190477	1.30104	0.0791048	0.138552	44.5262
cel-miR-232-5p	3p	3't2	CCUGCAGUUUCGAUGAUUUUA	0.554009	1.46323	3.62484	5.27157	1.79683	3.98052	79.0891
cel-miR-232-5p	3p	3't1	CCUGCAGUUUCGAUGAUUUUAU	0.967099	1.06409	2.41158	2.37588	1.56983	4.97489	7.22136
cel-miR-232-5p	both	5'e1_3't1	CCCUGCAGUUUCGAUGAUUUUAU	0	0.821284	0.35041	0.70431	0.126177	1.06673	0.137209
cel-miR-232-5p	both	5'e1_3't2	CCCUGCAGUUUCGAUGAUUUUA	0.415507	0.280305	0.0964286	1.10786	0.0791048	0	0.404718
cel-miR-233-3p	miRNA	-	UUGAGCAAUGCGCAUGUGCGGGA	3555.34	5034.34	4586.77	3741.97	994.988	1276.02	911.421
cel-miR-233-3p	5p	5'e1	AUUGAGCAAUGCGCAUGUGCGGGA	9.82032	7.44904	10.1876	6.88925	1.32947	4.76397	3.26771
cel-miR-233-3p	both	5'e1_3't4	AUUGAGCAAUGCGCAUGUGC	0	0	0.488997	0	0.126177	0	0.635985
cel-miR-233-3p	both	5'e1_3't1	AUUGAGCAAUGCGCAUGUGCGGG	0.899056	2.30979	2.09623	0.833753	0.759015	0.806859	0.137209
cel-miR-233-3p	both	5'e1_3't2	AUUGAGCAAUGCGCAUGUGCGG	0	0.37374	1.10287	1.47876	0.15153	0.277104	0.205813
cel-miR-233-3p	3p	3't3	UUGAGCAAUGCGCAUGUGCG	38.4963	29.4204	35.8406	26.8095	17.984	19.3113	96.8171
cel-miR-233-3p	3p	3't2	UUGAGCAAUGCGCAUGUGCGG	425.367	371.398	486.429	383.782	205.644	112.814	506.164
cel-miR-233-3p	3p	3't1	UUGAGCAAUGCGCAUGUGCGGG	324.196	372.124	252.644	215.107	93.8965	79.2377	68.9069
cel-miR-233-3p	3p	3'e1	UUGAGCAAUGCGCAUGUGCGGGAU	9.96419	82.8975	83.6339	62.1931	14.5515	15.4016	56.9723
cel-miR-233-3p	3p	3't4	UUGAGCAAUGCGCAUGUGC	28.1918	36.6342	41.4047	33.6632	12.8458	16.7727	212.987
cel-miR-233-3p	3p	3'e2	UUGAGCAAUGCGCAUGUGCGGGAUA	0	0	0	0.0500659	0	0	0.411626
cel-miR-233-3p	5p	5't1	UGAGCAAUGCGCAUGUGCGGGA	5.17696	2.16696	2.64775	3.69305	0.230635	0.678088	0.137209
cel-miR-233-3p	both	5't1_3't2	UGAGCAAUGCGCAUGUGCGG	0.713689	0	0	0.303599	0	0	0.520352
cel-miR-233-3p	both	5't1_3't1	UGAGCAAUGCGCAUGUGCGGG	0.77857	0	0	0	0	0	0
cel-miR-233-5p	miRNA	-	UCGCCCAUCCCGUUGCUCCAAUA	19.6329	13.4307	13.4874	7.97474	1.28103	3.20453	5.8097
cel-miR-233-5p	3p	3't1	UCGCCCAUCCCGUUGCUCCAAU	6.6206	14.334	3.9257	4.02208	0.774055	2.9089	10.549
cel-miR-233-5p	3p	3't3	UCGCCCAUCCCGUUGCUCCA	2.00345	2.3986	0.122249	0.0896622	0.15153	0	4.85729
cel-miR-233-5p	3p	3't2	UCGCCCAUCCCGUUGCUCCAA	1.75999	2.95075	2.63354	1.44291	0.388844	0.400984	6.4182
cel-miR-233-5p	3p	3't4	UCGCCCAUCCCGUUGCUCC	0	0.18687	0	0.537973	0	0	0.462535
cel-miR-233-5p	3p	3'e1	UCGCCCAUCCCGUUGCUCCAAUAU	0	0	0	0.80696	0	0	0
cel-miR-234-3p	miRNA	-	UUAUUGCUCGAGAAUACCCUU	3232.71	5712.87	6934.29	5842.34	1837.65	1964.02	8910.88
cel-miR-234-3p	5p	5'e1	AUUAUUGCUCGAGAAUACCCUU	5.32178	7.12124	10.8835	11.1372	2.85949	6.45312	7.49984
cel-miR-234-3p	both	5'e1_3't1	UUUAUUGCUCGAGAAUACAAC	0.346256	0	0	0	0.442596	2.99905	0
cel-miR-234-3p	5p	5't1	UAUUGCUCGAGAAUACCCUU	6.53771	4.51382	3.14959	3.71601	0.730028	0.272213	5.66478
cel-miR-234-3p	3p	5't0	UUAUUGCUCGAGAAUACAACG	1.43195	0	0.427873	0.268987	0.179928	3.12801	0.364894
cel-miR-234-3p	3p	3'e1	UUAUUGCUCGAGAAUACCCUUU	18.7723	48.5005	56.503	67.3385	28.3382	25.428	360.084
cel-miR-234-3p	3p	3't2	UUAUUGCUCGAGAAUACCC	0.0692511	0.821712	0.463177	0.448311	0.291066	0	4.90775
cel-miR-234-3p	3p	3't1	UUAUUGCUCGAGAAUACCCU	8.48307	25.5055	44.9319	40.389	24.002	11.9267	268.912
cel-miR-234-3p	3p	3'e3	UUAUUGCUCGAGAAUACCCUUUGA	0	0	0	0	0	0	0.370363
cel-miR-234-3p	3p	3'e2	UUAUUGCUCGAGAAUACCCUUUG	0	0	0	0.150198	0	0	0.884948
cel-miR-234-3p	both	5'e2_3't3	UUUUAUUGCUCGAGAAUACA	0.414298	0	0	0	0	0	0
cel-miR-235-3p	miRNA	-	UAUUGCACUCUCCCCGGCCUGA	2426.75	17047	10490.3	9131.1	2640.8	16520.3	31107.1
cel-miR-235-3p	5p	5't1	AUUGCACUCUCCCCGGCCUGA	6.05852	37.9871	30.3197	20.3912	5.51225	38.6564	70.7676
cel-miR-235-3p	both	5't1_3'e1	AUUGCACUCUCCCCGGCCUGAU	0	0.0934351	0	0	0	0.415656	0.444435
cel-miR-235-3p	5p	5'e1	AUAUUGCACUCUCCCCGGCCUGA	1.36633	18.0728	7.27172	5.3659	1.87761	11.3041	20.8476
cel-miR-235-3p	both	5'e1_3't4	AUAUUGCACUCUCCCCGGC	0	0	0	0	0	0	0.617439
cel-miR-235-3p	3p	3'e1	UAUUGCACUCUCCCCGGCCUGAU	3.99096	19.509	15.0894	24.6279	3.95547	33.0397	37.2186
cel-miR-235-3p	3p	3't3	UAUUGCACUCUCCCCGGCC	1.5199	5.97141	0.964286	1.69078	0.296381	5.74746	20.388
cel-miR-235-3p	3p	3't2	UAUUGCACUCUCCCCGGCCU	0.583927	4.80422	4.76421	2.25303	0.950938	5.97255	25.8863
cel-miR-235-3p	3p	3't1	UAUUGCACUCUCCCCGGCCUG	3.08383	44.668	13.184	12.7267	3.16383	28.2335	163.789
cel-miR-235-5p	miRNA	-	AGGCCUUGGCUGAUUGCAAAAUU	5.79818	0.319518	0.488997	1.28896	2.32552	2.75385	0.473322
cel-miR-235-5p	3p	3't2	AGGCCUUGGCUGAUUGCAAAA	4.60555	0.665505	2.99582	4.17935	0.997421	4.46493	0.751619
cel-miR-235-5p	3p	3't1	AGGCCUUGGCUGAUUGCAAAAU	4.01987	0.0934351	0.488997	1.00187	0.359857	0.950302	0.0686043
cel-miR-235-5p	3p	3't3	AGGCCUUGGCUGAUUGCAAA	0.484758	0	0.427873	0.200263	0.271027	0.267323	0.115634
cel-miR-236-3p	miRNA	-	UAAUACUGUCAGGUAAUGACGCU	504.133	111.693	146.988	263.581	261.675	163.333	287.824
cel-miR-236-3p	3p	3't4	UAAUACUGUCAGGUAAUGA	0.77857	0	1.13814	0.930312	0.647878	0.272213	0.279886
cel-miR-236-3p	3p	3't3	UAAUACUGUCAGGUAAUGAC	5.25449	2.43965	7.62758	5.9965	5.54847	4.04384	7.04568
cel-miR-236-3p	3p	3't2	UAAUACUGUCAGGUAAUGACG	7.07773	4.09958	10.4907	13.2754	9.6466	5.73298	33.6815
cel-miR-236-3p	3p	3't1	UAAUACUGUCAGGUAAUGACGC	19.1909	5.3189	14.2347	23.771	18.9806	10.057	57.5055
cel-miR-236-3p	3p	3'e1	UAAUACUGUCAGGUAAUGACGCUG	0	0.53059	0.437356	0.150198	0.277707	0	0.173451
cel-miR-236-3p	5p	5'e1	CUAAUACUGUCAGGUAAUGACGCU	0	0	0.366748	0	0.271027	0	0.310659
cel-miR-236-3p	5p	5't1	AAUACUGUCAGGUAAUGACGCU	1.55714	0	0.191667	0.339992	0.15153	0.133661	0.274417
cel-miR-236-5p	miRNA	-	CGUCUUACCUGUUCAAUAUUUAGA	108.626	9.91425	14.7646	14.9344	3.80089	6.44303	16.0411
cel-miR-236-5p	5p	5't1	GUCUUACCUGUUCAAUAUUUAGA	3.50901	0	0	0.23986	0	0	0.289084
cel-miR-236-5p	3p	3't2	CGUCUUACCUGUUCAAUAUUUA	1.89552	0.661525	0	0.500659	0.252354	0.138552	0
cel-miR-236-5p	3p	3't1	CGUCUUACCUGUUCAAUAUUUAG	24.326	3.91562	2.32558	7.80621	1.57819	0.955192	4.07893
cel-miR-236-5p	3p	3't5	CGUCUUACCUGUUCAAUAU	0.414298	0	0.122249	0	0	0	0
cel-miR-237-3p	miRNA	-	CUGUCGAGUUUUGUCAAGGACC	0	0	6.95445	9.35252	3.15755	5.82778	0.985915
cel-miR-237-3p	5p	5't1	UGUCGAGUUUUGUCAAGGACC	0	0	1.72476	0.550725	2.34584	0.831312	0.205813
cel-miR-237-3p	both	5'e1_3't1	GCUGUCGAGUUUUGUCAAGGAC	0	0	5.04772	0.47972	0.107503	2.03426	0.411626
cel-miR-237-3p	5p	5'e1	GCUGUCGAGUUUUGUCAAGGACC	0	0	1.61084	1.06776	0.284386	1.21762	0
cel-miR-237-3p	3p	3'e1	CUGUCGAGUUUUGUCAAGGACCA	0	0	0.183374	0.596543	0.0537516	0	0
cel-miR-237-5p	miRNA	-	UCCCUGAGAAUUCUCGAACAGCU	5.63471	33.2115	655.626	1709.39	1383.8	3914	740.377
cel-miR-237-5p	3p	3't2	UCCCUGAGAAUUCUCGAACAG	0.414298	0	0.788919	1.29235	2.167	4.74894	3.49853
cel-miR-237-5p	3p	3't1	UCCCUGAGAAUUCUCGAACAGC	0.583927	0.557701	12.8483	28.1287	31.9066	89.4686	27.7543
cel-miR-237-5p	3p	3'e1	UCCCUGAGAAUUCUCGAACAGCUU	1.11171	4.8799	76.6004	197.613	115.795	341.719	64.4151
cel-miR-237-5p	5p	5'e1	GUCCCUGAGAAUUCUCGAACAGCU	0	0	0.35041	0.598509	1.01305	5.03075	0.0740725
cel-miR-237-5p	5p	5't1	CCCUGAGAAUUCUCGAACAGCU	0	0	0.285716	0	0	3.6967	0.0686043
cel-miR-237-5p	both	5't1_3'e1	CCCUGAGAAUUCUCGAACAGCUU	0	0	0	0.0607197	0	0.138552	0.411626
cel-miR-238-3p	miRNA	-	UUUGUACUCCGAUGCCAUUCAGA	1017.19	3027.12	4025.36	5471.58	3106.57	10681.4	12732.4
cel-miR-238-3p	3p	3't1	UUUGUACUCCGAUGCCAUUCAG	25.7473	34.1505	76.6458	107.643	102.066	286.585	1343.42
cel-miR-238-3p	3p	3't4	UUUGUACUCCGAUGCCAUU	0	0	0	0	0.179928	0	1.24452
cel-miR-238-3p	3p	3't3	UUUGUACUCCGAUGCCAUUC	0.648808	0	0.289286	0.0500659	0.962932	1.35129	9.13364
cel-miR-238-3p	3p	3't2	UUUGUACUCCGAUGCCAUUCA	3.4007	1.65788	1.39212	1.59754	4.20919	14.9777	80.6561
cel-miR-238-3p	3p	3'e1	UUUGUACUCCGAUGCCAUUCAGAU	0.415507	1.84304	3.25481	7.11107	6.64125	23.8472	14.7364
cel-miR-238-3p	5p	5't1	UUGUACUCCGAUGCCAUUCAGA	36.2518	83.7618	153.531	170.147	88.3498	318.511	480.667
cel-miR-238-3p	both	5't1_3't1	UUGUACUCCGAUGCCAUUCAG	1.17485	1.07426	0.533784	1.26802	1.68492	3.43322	24.2854
cel-miR-238-3p	both	5't1_3'e1	UUGUACUCCGAUGCCAUUCAGAU	0	0.0934351	0.0964286	0	0.0791048	0.554208	0.205962
cel-miR-238-3p	both	5't1_3't2	UUGUACUCCGAUGCCAUUCA	0	0	0	0	0.316419	0	0.48023
cel-miR-238-3p	both	5'e1_3't3	CUUUGUACUCCGAUGCCAUUC	0	0	0	0	0.126177	0	5.75302
cel-miR-238-3p	both	5'e1_3't2	CUUUGUACUCCGAUGCCAUUCA	0	0	0.192857	1.05729	0.435917	2.93103	3.05865
cel-miR-238-3p	both	5'e1_3't1	CUUUGUACUCCGAUGCCAUUCAG	0	0.198971	1.05357	0.996754	0.656238	3.36703	3.1824
cel-miR-238-3p	5p	5'e1	CUUUGUACUCCGAUGCCAUUCAGA	0.554009	5.15529	10.3211	5.60146	5.2046	18.1333	12.0343
cel-miR-238-3p	both	5'e1_3'e1	CUUUGUACUCCGAUGCCAUUCAGAU	0	0	0	0	0	0	0.370363
cel-miR-238-3p	both	5'e1_3't4	CUUUGUACUCCGAUGCCAUU	0	0	0	0	0	0	1.21415
cel-miR-238-5p	miRNA	-	UGGAUGUUCUCGGACGUUCAAAGC	0	0	0	0	0	0	0
cel-miR-238-5p	3p	3't5	UGGAUGUUCUCGGACGUUC	0	0	0.952386	0	0	0	0
cel-miR-239a-3p	miRNA	-	AGUGUCUAGUCUAGUGCAAACA	8.97639	63.5357	22.463	23.8892	18.9342	31.6266	55.9855
cel-miR-239a-3p	both	5'e1_3't3	CAGUGUCUAGUCUAGUGCAA	0	0	0	0	0	0	0.370363
cel-miR-239a-3p	both	5'e1_3't1	CAGUGUCUAGUCUAGUGCAAAC	1.03809	8.5591	4.13396	2.58611	2.07286	3.94752	13.6014
cel-miR-239a-3p	5p	5'e1	CAGUGUCUAGUCUAGUGCAAACA	0	6.146	0.533784	0.47972	0.780734	0.821531	4.32888
cel-miR-239a-3p	both	5'e1_3't4	CAGUGUCUAGUCUAGUGCA	0	0	0	0	0.0537516	0	0.538047
cel-miR-239a-3p	both	5'e1_3't2	CAGUGUCUAGUCUAGUGCAAA	0	0	0.0964286	0.425038	0	0	0
cel-miR-239a-3p	3p	3't1	AGUGUCUAGUCUAGUGCAAAC	0.0692511	0.877219	0.192857	0	0.344818	0	0.411626
cel-miR-239a-3p	5p	5't1	GUGUCUAGUCUAGUGCAAACA	0	0.18687	0.954766	0	0.382165	0	1.19173
cel-miR-239a-5p	miRNA	-	UUUGUACUACACAUAGGUACUGG	5.25251	3.89181	4.34459	3.06529	21.654	7.17185	3.90831
cel-miR-239a-5p	5p	5't1	UUGUACUACACAUAGGUACUGG	0	0.994856	0	0	0	0	0
cel-miR-239a-5p	3p	3't3	UUUGUACUACACAUAGGUAC	0	0	0.289286	0	0.0791048	0.267323	0.711796
cel-miR-239a-5p	3p	3't2	UUUGUACUACACAUAGGUACU	0	0	0	0	0.289701	0	1.50472
cel-miR-239a-5p	3p	3't1	UUUGUACUACACAUAGGUACUG	0.207753	1.19383	0	0.289926	2.83964	3.23264	4.93812
cel-miR-239a-5p	3p	3'e1	UUUGUACUACACAUAGGUACUGGA	0.346256	0.198329	0.289286	0.150198	0.975702	0.801969	0
cel-miR-239a-5p	3p	3't4	UUUGUACUACACAUAGGUA	0	0	0	0.400527	0	0	0
cel-miR-239b-5p	miRNA	-	UUUGUACUACACAAAAGUACUG	0	0	0.382144	0.0500659	1.30185	0.133661	0.838068
cel-miR-239b-5p	3p	3't1	UUUGUACUACACAAAAGUACU	0	0	0	0	0.0724253	0	0.520352
cel-miR-240-3p	miRNA	-	UACUGGCCCCCAAAUCUUCGCU	6.9974	10.5361	2.34192	1.80828	87.7731	417.52	2.42561
cel-miR-240-3p	3p	3't1	UACUGGCCCCCAAAUCUUCGC	0	0	0	0	0.343453	0.678088	0
cel-miR-240-3p	3p	3'e1	UACUGGCCCCCAAAUCUUCGCUU	0	0.18687	0	0	1.57151	14.4932	0.0578169
cel-miR-240-3p	5p	5'e1	AUACUGGCCCCCAAAUCUUCGCU	3.42461	4.14213	1.92685	1.37401	43.3339	141.262	1.70706
cel-miR-240-3p	both	5'e1_3't1	AUACUGGCCCCCAAAUCUUCGC	0	0	0	0	0.0537516	0.534646	0.686043
cel-miR-240-3p	5p	5'e2	CAUACUGGCCCCCAAAUCUUCGCU	0	0.731614	0	0	1.18098	4.39024	0
cel-miR-240-5p	miRNA	-	CGAGGAUUUUGAGACUAGAAUGC	0.414298	0	0.156363	0.957842	5.99297	38.7512	0
cel-miR-240-5p	3p	3't1	CGAGGAUUUUGAGACUAGAAUG	1.05009	0	0.478573	0.200263	4.62219	22.782	0
cel-miR-240-5p	3p	3't3	CGAGGAUUUUGAGACUAGAA	0	0	0	0	0.590492	0.687869	0
cel-miR-240-5p	3p	3't2	CGAGGAUUUUGAGACUAGAAU	0	0	0	0.200263	0.24036	1.98329	0.205813
cel-miR-241-3p	miRNA	-	AUUGUCUCUCAGCUGCUUCAUC	2.3485	1.18173	94.504	112.514	140.015	229.278	15.0523
cel-miR-241-3p	5p	5'e1	CAUUGUCUCUCAGCUGCUUCAUC	0	0	0	0	0.132856	0.801969	0
cel-miR-241-3p	3p	3't2	AUUGUCUCUCAGCUGCUUCA	0	0	0	0	0.271027	1.09863	0
cel-miR-241-3p	3p	3't1	AUUGUCUCUCAGCUGCUUCAU	0	0	0.0611247	0.23986	4.16728	7.46422	0.137209
cel-miR-241-3p	3p	3'e1	AUUGUCUCUCAGCUGCUUCAUCU	0	0	2.43859	2.11632	2.83964	11.7476	1.15937
cel-miR-241-3p	3p	3't3	AUUGUCUCUCAGCUGCUUC	0	0	0	0.627635	0	0.138552	0
cel-miR-241-5p	miRNA	-	UGAGGUAGGUGCGAGAAAUGA	16.463	46.1217	3589.12	6305.62	6866.55	17404.4	58.175
cel-miR-241-5p	5p	5't1	GAGGUAGGUGCGAGAAAUGA	0.763705	0.0663238	1.10735	1.04412	0.970387	3.23698	0.173451
cel-miR-241-5p	3p	3't1	UGAGGUAGGUGCGAGAAAUG	0.668242	0.18687	35.9866	51.2673	89.511	295.597	1.44099
cel-miR-241-5p	3p	3't2	UGAGGUAGGUGCGAGAAAU	0	0	3.85654	4.34223	13.9225	21.8072	0.758527
cel-miR-241-5p	3p	3'e1	UGAGGUAGGUGCGAGAAAUGAC	0	0	11.7042	18.1063	9.80972	13.9928	0
cel-miR-241-5p	3p	3'e2	UGAGGUAGGUGCGAGAAAUGACG	0	0	0.858337	0.529785	0.359857	0.940521	0
cel-miR-241-5p	5p	5'e1	UUGAGGUAGGUGCGAGAAAUGA	0	0	1.32981	0.690637	1.56483	2.90964	0
cel-miR-242	miRNA	-	UUGCGUAGGCCUUUGCUUCGA	30.7625	7.85383	10.6113	12.6317	14.0014	1.75716	12.7959
cel-miR-242	3p	3't2	UUGCGUAGGCCUUUGCUUC	0	0.62672	0	0.498377	0.403884	1.3464	19.968
cel-miR-242	3p	3't1	UUGCGUAGGCCUUUGCUUCG	5.8452	2.08315	3.10599	0.679983	0.284386	1.51484	15.7786
cel-miR-242	3p	3'e2	UUGCGUAGGCCUUUGCUUCGAGA	2.48579	0.319518	1.7108	0.604362	1.00832	2.03353	1.39943
cel-miR-242	both	5'e1_3't2	AUUGCGUAGGCCUUUGCUUC	0	0	0	0	0	0	0.370363
cel-miR-242	both	5'e1_3't1	AUUGCGUAGGCCUUUGCUUCG	0	0.280305	0.550122	0.789356	0	0.277104	0.222218
cel-miR-243-3p	miRNA	-	CGGUACGAUCGCGGCGGGAUAUC	4.48111	79.1971	152.788	121.035	38.923	100.151	4.9225
cel-miR-243-3p	5p	5't1	GGUACGAUCGCGGCGGGAUAUC	0	2.60283	2.99463	5.53458	1.23532	3.41	0
cel-miR-243-3p	both	5't1	GGUACGAUCGCGGCGGGAUAUU	0	0.0934351	0	0	0	1.19911	0
cel-miR-243-3p	both	5't1_3't1	GGUACGAUCGCGGCGGGAUAU	0	0.18687	0.183374	0.364318	0.289701	0.831312	0
cel-miR-243-3p	3p	3't2	CGGUACGAUCGCGGCGGGAUA	0	5.07823	5.37657	3.47835	1.45124	5.62743	1.71585
cel-miR-243-3p	3p	3't1	CGGUACGAUCGCGGCGGGAUAU	0	8.45536	14.1244	17.8136	4.21423	20.6179	3.66929
cel-miR-243-3p	3p	3't0	CGGUACGAUCGCGGCGGGAUAUU	0	1.03484	3.79328	0.838368	0.851794	6.31383	0
cel-miR-243-3p	3p	3't3	CGGUACGAUCGCGGCGGGAU	0	0	0.926353	0	0.144851	0	0
cel-miR-243-3p	3p	3'e1	CGGUACGAUCGCGGCGGGAUAUCA	0	0	0.385714	0.179324	0.0724253	0	0
cel-miR-243-5p	miRNA	-	UAUCUCGGUGCGAUCGUAC	0	0	0	0	0	0	0
cel-miR-243-5p	3p	3'e4	UAUCUCGGUGCGAUCGUACCGUA	2.30163	3.38371	12.0883	13.3571	72.9342	21.2374	1.7699
cel-miR-243-5p	3p	3'e1	UAUCUCGGUGCGAUCGUACC	0	0	0	0	0.126177	0	1.37268
cel-miR-243-5p	3p	3'e2	UAUCUCGGUGCGAUCGUACCG	0	0.0934351	2.39738	0.759176	4.70867	1.62583	1.57343
cel-miR-243-5p	3p	3'e3	UAUCUCGGUGCGAUCGUACCGU	0	0	0.244499	0.200263	1.93695	0.554208	0.807294
cel-miR-244-3p	miRNA	-	UACUGCUUUUCAGCUAAAGGA	0.259523	0	0.759566	0.440123	0.759015	0	0.299872
cel-miR-244-3p	3p	3'e1	UACUGCUUUUCAGCUAAAGGAA	6.44501	0	1.46014	0.691005	1.26372	0.138552	0.148145
cel-miR-244-5p	miRNA	-	UCUUUGGUUGUACAAAGUGGUAUG	29.0472	11.2999	29.1117	43.2307	30.0188	15.622	2.76554
cel-miR-244-5p	3p	3't1	UCUUUGGUUGUACAAAGUGGUAU	2.75626	0.970012	4.31261	2.96848	10.3738	6.5124	7.55141
cel-miR-244-5p	3p	3't2	UCUUUGGUUGUACAAAGUGGUA	0	0.37374	0.183374	0.0896622	0.891872	0	0
cel-miR-244-5p	3p	3't3	UCUUUGGUUGUACAAAGUGGU	0	0	0.611247	0	0	0.277104	0
cel-miR-244-5p	5p	5't1	CUUUGGUUGUACAAAGUGGUAUG	0.900265	0	0	0	0	0	0
cel-miR-245-3p	miRNA	-	AUUGGUCCCCUCCAAGUAGCUC	213.262	205.419	401.171	217.569	111.032	106.647	465.007
cel-miR-245-3p	5p	5'e1	AAUUGGUCCCCUCCAAGUAGCUC	0.458536	0.0934351	0	0.0896622	0.0724253	0	0.617439
cel-miR-245-3p	5p	5't1	UUGGUCCCCUCCAAGUAGCUC	0	0.396658	0.35041	0	0.211961	0.133661	1.73624
cel-miR-245-3p	both	5't1_3'e1	UUGGUCCCCUCCAAGUAGCUCU	1.33258	0.865118	1.04528	1.1844	0.126177	0	2.10819
cel-miR-245-3p	3p	3't2	AUUGGUCCCCUCCAAGUAGC	0	0	0.183374	0.358649	0.179928	0	2.25246
cel-miR-245-3p	3p	3't1	AUUGGUCCCCUCCAAGUAGCU	1.6869	1.00987	3.87197	2.52411	2.11884	0.81664	15.5905
cel-miR-245-3p	3p	3'e1	AUUGGUCCCCUCCAAGUAGCUCU	7.0774	18.0982	33.4602	32.3752	7.9531	10.668	111.271
cel-miR-246-3p	miRNA	-	UUACAUGUUUCGGGUAGGAGC	14.6194	21.6063	4.43363	1.25861	135.733	1812.46	18.9677
cel-miR-246-3p	5p	5't1	UACAUGUUUCGGGUAGGAGC	1.73516	2.68972	0	0	5.62566	61.8459	10.6565
cel-miR-246-3p	both	5't1_3't1	UACAUGUUUCGGGUAGGAG	0	0.557701	0	0.419184	1.66124	28.4778	2.62452
cel-miR-246-3p	both	5't1_3'e1	UACAUGUUUCGGGUAGGAGCU	0	2.30872	0.0611247	0	9.88209	48.7001	0.531139
cel-miR-246-3p	3p	3't1	UUACAUGUUUCGGGUAGGAG	6.19349	16.8443	1.87307	2.03268	58.8956	728.928	19.6377
cel-miR-246-3p	3p	3'e1	UUACAUGUUUCGGGUAGGAGCU	6.23783	5.85466	0.656034	0.780115	92.3584	556.867	2.50903
cel-miR-246-3p	3p	3't2	UUACAUGUUUCGGGUAGGA	2.15048	7.33782	3.39434	1.26574	32.555	309.836	32.4381
cel-miR-246-3p	5p	5'e1	AUUACAUGUUUCGGGUAGGAGC	0	0	0	0	0.0537516	0.400984	0
cel-miR-246-5p	miRNA	-	CGCCUAACCGUUGUCAUGUAAUA	1.14556	0.596914	0.192857	0	1.07348	18.8487	0.173451
cel-miR-246-5p	3p	3't1	CGCCUAACCGUUGUCAUGUAAU	0	0	0	0	0.415878	5.32039	0
cel-miR-248	miRNA	-	AUACACGUGCACGGAUAACGCUCA	40.1929	255.552	765.176	330.903	93.3191	448.86	601.973
cel-miR-248	both	5'e1_3't3	AAUACACGUGCACGGAUAACGC	0	0	0	0	0	0	1.13824
cel-miR-248	both	5'e1_3't2	AAUACACGUGCACGGAUAACGCU	0	0	0	0	0	0	0.702448
cel-miR-248	both	5'e1_3't1	AAUACACGUGCACGGAUAACGCUC	0	0	0	0.0500659	0	0	1.05094
cel-miR-248	3p	3't2	AUACACGUGCACGGAUAACGCU	4.54396	17.809	43.535	20.2764	13.7354	52.1089	606.394
cel-miR-248	3p	3't5	AUACACGUGCACGGAUAAC	0	0	0.385714	0	0.344818	0.277104	1.10746
cel-miR-248	3p	3't4	AUACACGUGCACGGAUAACG	1.10297	0.280305	2.54069	0.250329	0.515021	2.30159	20.349
cel-miR-248	3p	3't3	AUACACGUGCACGGAUAACGC	0.0692511	4.66148	12.1868	3.98765	4.7825	12.574	137.861
cel-miR-248	3p	3't1	AUACACGUGCACGGAUAACGCUC	0.207753	28.9237	88.0492	36.6925	17.3861	58.5533	604.601
cel-miR-248	3p	3'e1	AUACACGUGCACGGAUAACGCUCAU	0	2.5336	16.7672	11.2213	1.18462	5.06033	10.0871
cel-miR-248	5p	5't1	UACACGUGCACGGAUAACGCUCA	58.3495	365.491	798.366	350.378	144.926	575.758	1823.92
cel-miR-248	both	5't1_3't4	UACACGUGCACGGAUAACG	0	0	0.764289	0.951252	0.15821	0.277104	4.96845
cel-miR-248	both	5't1_3't3	UACACGUGCACGGAUAACGC	0	1.19438	3.26877	2.41227	0.69495	2.33093	13.932
cel-miR-248	both	5't1_3't2	UACACGUGCACGGAUAACGCU	0.748652	3.57113	17.2391	4.22751	3.6255	11.3354	55.8399
cel-miR-248	both	5't1_3't1	UACACGUGCACGGAUAACGCUC	1.52111	7.78335	28.384	11.3818	7.22229	25.992	216.615
cel-miR-248	both	5't1_3'e1	UACACGUGCACGGAUAACGCUCAU	0.554009	4.89996	12.1402	8.35816	2.07239	10.3164	41.9209
cel-miR-249-3p	miRNA	-	UCACAGGACUUUUGAGCGUUGCC	3.79065	17.1502	34.4146	34.4851	8.4305	17.514	19.5548
cel-miR-249-3p	3p	3't4	UCACAGGACUUUUGAGCGU	0.207753	0	1.79749	1.77687	0.594126	0.133661	7.41952
cel-miR-249-3p	3p	3't3	UCACAGGACUUUUGAGCGUU	0	0.0934351	1.44708	1.45585	0.284386	0.133661	4.84203
cel-miR-249-3p	3p	3't2	UCACAGGACUUUUGAGCGUUG	2.27083	0.198329	2.5241	2.95523	1.63921	3.43446	11.3385
cel-miR-249-3p	3p	3't1	UCACAGGACUUUUGAGCGUUGC	3.98463	2.88164	2.2479	2.48297	1.96063	1.6235	7.35284
cel-miR-250-3p	miRNA	-	AAUCACAGUCAACUGUUGGC	1.52232	0	1.27676	0.242879	20.2296	2.8558	1.65829
cel-miR-250-3p	both	5'e1_3'e1	GAAUCACAGUCAACUGUUGGCA	0.415507	0	0	0	0.0724253	0.133661	0
cel-miR-250-3p	3p	3'e1	AAUCACAGUCAACUGUUGGCA	177.532	38.5982	136.848	83.3709	292.392	212.025	59.5324
cel-miR-250-3p	3p	3't1	AAUCACAGUCAACUGUUGG	0.897848	0	0	0.350461	3.97918	0.549317	7.32188
cel-miR-250-3p	3p	3'e2	AAUCACAGUCAACUGUUGGCAU	1.2441	0	1.92328	1.18883	10.6777	16.4087	2.19638
cel-miR-250-3p	both	5't1_3'e1	AUCACAGUCAACUGUUGGCA	0.415507	0	0	0	0.15153	0	0
cel-miR-250-5p	miRNA	-	CCUUCAGUUGCCUCGUGAUCCG	142.449	185.895	179.565	135.156	31.2821	228.16	56.3052
cel-miR-250-5p	3p	3't1	CCUUCAGUUGCCUCGUGAUCC	19.3787	18.0834	15.0436	8.9736	3.05996	18.0183	3.05617
cel-miR-250-5p	3p	3't2	CCUUCAGUUGCCUCGUGAUC	0.897848	1.95298	2.23863	1.41484	0.892187	0.554208	0.79089
cel-miR-250-5p	3p	3't3	CCUUCAGUUGCCUCGUGAU	0	0.280305	0.192857	0	0.0724253	0.950302	0
cel-miR-250-5p	3p	3'e2	CCUUCAGUUGCCUCGUGAUCCGCC	0	0.528878	0	0.0896622	0	0	0
cel-miR-250-5p	5p	5't1	CUUCAGUUGCCUCGUGAUCCG	2.06515	0.265295	1.75887	0.419184	0	0	0
cel-miR-250-5p	both	5't1_3'e2	CUUCAGUUGCCUCGUGAUCCGCC	0.415507	0	0	0	0	0	0
cel-miR-251	miRNA	-	UUAAGUAGUGGUGCCGCUCUUA	0.78731	0.37374	1.54257	0.825933	0.619479	0.400984	0.404718
cel-miR-251	3p	3't1	UUAAGUAGUGGUGCCGCUCUU	0	0.18687	0.578572	0	0	0	0.875898
cel-miR-251	3p	3'e2	UUAAGUAGUGGUGCCGCUCUUAUU	0	0	0.578572	0	0	0	0.148145
cel-miR-251	3p	3't2	UUAAGUAGUGGUGCCGCUCU	0	0	0	0	0	0	0.520352
cel-miR-252-3p	miRNA	-	CUUACCUACUGCCUUCUGC	0	0	0	0	0	0	0
cel-miR-252-3p	3p	3'e4	CUUACCUACUGCCUUCUGCUUAA	0	0	0	0	0	0	0.518508
cel-miR-252-5p	miRNA	-	AUAAGUAGUAGUGCCGCAGGUAA	430.829	875.585	1431.68	1107.51	490.228	971.296	465.655
cel-miR-252-5p	5p	5't1	UAAGUAGUAGUGCCGCAGGUAA	3.22678	0.159545	0.218678	0.0500659	0.126177	0.138552	0
cel-miR-252-5p	5p	5'e1	UAUAAGUAGUAGUGCCGCAGGUAA	1.31891	0	0.867857	0.564766	0.126177	0.267323	0
cel-miR-252-5p	3p	3't1	AUAAGUAGUAGUGCCGCAGGUA	20.9672	76.514	80.2038	49.9087	22.7012	38.8479	178.897
cel-miR-252-5p	3p	3't4	AUAAGUAGUAGUGCCGCAG	0	0	0.380954	0.0500659	0.132856	0.549317	1.89274
cel-miR-252-5p	3p	3't3	AUAAGUAGUAGUGCCGCAGG	1.75178	1.42282	4.13732	1.06776	1.31275	1.50762	11.9774
cel-miR-252-5p	3p	3't2	AUAAGUAGUAGUGCCGCAGGU	2.19735	2.69106	7.09336	3.61583	1.60718	5.24606	22.2674
cel-miR-252-5p	3p	3'e1	AUAAGUAGUAGUGCCGCAGGUAAC	0.414298	5.20481	2.95965	6.32695	1.42361	2.70257	2.06231
cel-miR-252-5p	3p	3'e2	AUAAGUAGUAGUGCCGCAGGUAACC	0	0	0.578572	0	0	0	0
cel-miR-253-3p	miRNA	-	UUAGUAGGCGUUGUGGGAAGGG	152.299	530.74	991.445	592.723	175.496	1173.15	3.61296
cel-miR-253-3p	3p	3't3	UUAGUAGGCGUUGUGGGAA	90.2356	151.676	207.848	90.8746	82.2017	461.612	14.2778
cel-miR-253-3p	3p	3't2	UUAGUAGGCGUUGUGGGAAG	296.455	337.369	344.68	201.087	61.7081	269.092	85.1103
cel-miR-253-3p	3p	3't1	UUAGUAGGCGUUGUGGGAAGG	321.097	714.302	652.979	462.177	138.239	857.118	74.6341
cel-miR-253-3p	3p	3'e1	UUAGUAGGCGUUGUGGGAAGGGC	0	1.19169	0.726642	0.329522	0.0791048	0	0.148145
cel-miR-253-3p	both	5'e1_3't1	GUUAGUAGGCGUUGUGGGAAGG	0	0.132219	0.0964286	0.150198	0.237314	0.549317	0
cel-miR-253-3p	5p	5'e1	GUUAGUAGGCGUUGUGGGAAGGG	0	0	0.286906	0	0.362126	0.410765	0
cel-miR-253-3p	5p	5't1	UAGUAGGCGUUGUGGGAAGGG	0	0	0.66786	1.47538	0	0.267323	0
cel-miR-253-3p	both	5't1_3't2	UAGUAGGCGUUGUGGGAAG	0.738702	0	0	0.0500659	0	0	0
cel-miR-253-3p	both	5't1_3't1	UAGUAGGCGUUGUGGGAAGG	0.828597	0.464266	0.122249	0	0	0.668307	0
cel-miR-253-5p	miRNA	-	CUUUUCACACACCUCACUAACA	4.61527	7.70703	5.70592	10.1046	2.89489	48.7426	1.31124
cel-miR-253-5p	3p	3't1	CUUUUCACACACCUCACUAAC	0	0	0	0	0.205282	8.00767	0.346901
cel-miR-254-3p	miRNA	-	UGCAAAUCUUUCGCGAC	0	0	0	0	0	0	0
cel-miR-254-3p	3p	3'e6	UGCAAAUCUUUCGCGACUGUAGG	30.4385	14.1958	47.2654	19.6753	21.4614	13.2014	120.465
cel-miR-254-3p	3p	3'e4	UGCAAAUCUUUCGCGACUGUA	0	0	0	0	0	0	2.6877
cel-miR-254-3p	3p	3'e5	UGCAAAUCUUUCGCGACUGUAG	0	0	0.315107	0.0896622	0.555414	0	9.16614
cel-miR-254-3p	3p	3'e3	UGCAAAUCUUUCGCGACUGU	0	0	0	0	0	0	0.548835
cel-miR-254-5p	miRNA	-	UACAGAAGCAUAGAUUUCCACA	1.31456	0.462768	0.700821	2.54456	1.31443	0.277104	1.75065
cel-miR-254-5p	3p	3'e2	UACAGAAGCAUAGAUUUCCACAAA	0	0	0.366748	0	0	0	0
cel-miR-255-3p	miRNA	-	AAACUGAAGAGAUUUUUUACAG	189.36	44.2749	60.9493	110.622	100.972	31.0918	47.0153
cel-miR-255-3p	3p	3't1	AAACUGAAGAGAUUUUUUACA	7.43642	0.875293	3.26001	2.8888	4.63324	1.70491	6.78408
cel-miR-259-3p	miRNA	-	CCACCGAUUUGGCAUGGGAUUGAC	2.71396	0.412525	0.192857	0.450593	0.306105	0.687869	0.59258
cel-miR-259-3p	3p	3'e1	CCACCGAUUUGGCAUGGGAUUGACU	0	0	0.914739	0.759176	0.306105	0.277104	0.0740725
cel-miR-259-3p	3p	3't1	CCACCGAUUUGGCAUGGGAUUGA	1.86736	0.651136	0.340927	0.100132	0.504707	0.267323	0.458655
cel-miR-259-3p	both	5't1_3'e1	CACCGAUUUGGCAUGGGAUUGACU	0	0.37374	0.79725	1.42974	0.382165	0.410765	0.0740725
cel-miR-259-3p	5p	5't1	CACCGAUUUGGCAUGGGAUUGAC	0.415507	2.00472	0.761946	0.189794	0.0791048	0.267323	0.346901
cel-miR-259-3p	both	5'e1_3't1	GCCACCGAUUUGGCAUGGGAUUGA	0.346256	0	0	0	0	0	0
cel-miR-259-5p	miRNA	-	AAAUCUCAUCCUAAUCUGGUAGCA	16.5747	29.5073	58.5438	43.5504	28.7833	45.8245	10.681
cel-miR-259-5p	3p	3't2	AAAUCUCAUCCUAAUCUGGUAG	0.763705	0.744143	1.15567	1.18366	0.733662	0.549317	1.73256
cel-miR-259-5p	3p	3't1	AAAUCUCAUCCUAAUCUGGUAGC	3.34671	4.09446	8.12789	3.93525	3.52378	8.55229	7.71068
cel-miR-259-5p	3p	3't3	AAAUCUCAUCCUAAUCUGGUA	0	0.198971	0	0.268987	0.211961	0.549317	0.29629
cel-miR-259-5p	3p	3'e1	AAAUCUCAUCCUAAUCUGGUAGCAU	0	0	0.859527	0.350461	0.289701	0	0
cel-miR-259-5p	both	5'e1_3't2	UAAAUCUCAUCCUAAUCUGGUAG	0	0.478634	0.315107	0.150198	0.344818	2.00597	0.417094
cel-miR-259-5p	5p	5'e1	UAAAUCUCAUCCUAAUCUGGUAGCA	0.207753	0.265295	0.867857	1.12313	0.469629	0.405875	0.0740725
cel-miR-259-5p	both	5'e1_3't1	UAAAUCUCAUCCUAAUCUGGUAGC	0	0	0.192857	0.57542	0.107503	0.687869	0
cel-miR-2953-3p	miRNA	-	GAUCACUAGCUCUUCUGUAGC	0	0	0	0	0	0	0
cel-miR-2953-3p	5p	5'e1	UGAUCACUAGCUCUUCUGUAGC	0.829805	3.42069	13.5204	5.90689	7.13697	1.63328	7.56134
cel-miR-2953-3p	both	5'e1_3't1	UGAUCACUAGCUCUUCUGUAG	0	0	0	0	0	0.544427	0.548835
cel-miR-2953-5p	miRNA	-	UACAGAAGUGUUCGUGAAAAU	0	0.18687	0.7688	0.950208	0.435917	0.700761	0.211281
cel-miR-2953-5p	3p	3'e1	UACAGAAGUGUUCGUGAAAAUA	0	0.583529	1.71412	1.88587	1.242	1.75716	0.0578169
cel-miR-34-3p	miRNA	-	ACGGCUACCUUCACUGCCACCC	0	0	0.954803	0.558912	1.64784	1.02627	1.3439
cel-miR-34-3p	3p	3't1	ACGGCUACCUUCACUGCCACC	0	0.280305	0	0.150198	0.15153	0.554208	0.578169
cel-miR-34-5p	miRNA	-	AGGCAGUGUGGUUAGCUGGUUG	8.73414	8.27116	63.7267	23.2686	74.9919	121.237	122.215
cel-miR-34-5p	3p	3't3	AGGCAGUGUGGUUAGCUGG	0	0	0	0.448311	0.587447	0	16.0083
cel-miR-34-5p	3p	3't2	AGGCAGUGUGGUUAGCUGGU	0.415507	0	3.5502	1.12294	7.27745	6.35521	72.443
cel-miR-34-5p	3p	3't1	AGGCAGUGUGGUUAGCUGGUU	1.45797	0.56061	5.49561	2.40926	10.5135	9.70171	105.104
cel-miR-34-5p	3p	3'e1	AGGCAGUGUGGUUAGCUGGUUGC	0	0	0	0	0.0537516	0	0.478791
cel-miR-35-3p	miRNA	-	UCACCGGGUGGAAACUAGCAGU	252285	5215.17	1181.65	459.333	321.489	7712.91	86.0501
cel-miR-35-3p	3p	3't3	UCACCGGGUGGAAACUAGC	1622.08	75.2459	19.5691	9.47308	1.89656	15.3582	2.60886
cel-miR-35-3p	3p	3't2	UCACCGGGUGGAAACUAGCA	8346.81	425.429	110.526	55.242	11.8724	371.103	5.97554
cel-miR-35-3p	3p	3't1	UCACCGGGUGGAAACUAGCAG	25845.9	2213.21	411.083	201.106	27.5693	1050.5	38.6943
cel-miR-35-3p	3p	3'e1	UCACCGGGUGGAAACUAGCAGUG	32.4263	1.66925	2.24574	0.319052	0	3.0796	0.205813
cel-miR-35-3p	both	5'e2_3't1	UAUCACCGGGUGGAAACUAGCAG	0.537182	0.0934351	0	0	0	0.133661	0
cel-miR-35-3p	5p	5'e2_3't1	UAUCACCGGGUGGAAACUAGCAGU	3.00595	0	0	0.100132	0	1.34383	0
cel-miR-35-3p	both	5'e2_3't5	UAUCACCGGGUGGAAACUA	0	0	0	0	0	0.81664	0
cel-miR-35-3p	both	5't1_3't2	CACCGGGUGGAAACUAGCA	12.8432	0	0	0	0	0	0
cel-miR-35-3p	both	5't1_3't1	CACCGGGUGGAAACUAGCAG	29.5074	2.40236	1.24146	0.45398	0	0	0.0740725
cel-miR-35-3p	5p	5't1	CACCGGGUGGAAACUAGCAGU	255.293	4.67131	2.59352	0.250514	0.132856	4.08479	0
cel-miR-35-3p	both	5'e1_3't2	AUCACCGGGUGGAAACUAGCA	5.46045	0.264439	0	0	0	0.405875	0
cel-miR-35-3p	both	5'e1_3't1	AUCACCGGGUGGAAACUAGCAG	15.6492	0.821284	0	0.425038	0	0.133661	0.0740725
cel-miR-35-3p	5p	5'e1	AUCACCGGGUGGAAACUAGCAGU	145.686	3.07792	1.14762	0	0	4.93339	0.205813
cel-miR-35-3p	both	5'e1_3't3	AUCACCGGGUGGAAACUAGC	0.738702	0	0	0	0	0	0
cel-miR-35-5p	miRNA	-	UGCUGGUUUCUUCCACAGUGGUA	12.1223	0.0934351	0.0964286	0	0	0.821531	0
cel-miR-35-5p	3p	3't1	UGCUGGUUUCUUCCACAGUGGU	2.17252	0	0.0964286	0	0	0	0
cel-miR-354-3p	miRNA	-	ACCUUGUUUGUUGCUGCUCCU	0	0	0	0	0	0	0
cel-miR-354-3p	3p	3't1	ACCUUGUUUGUUGCUGCUCC	0	0	0.0964286	0	0	1.19911	0
cel-miR-354-3p	3p	3't2	ACCUUGUUUGUUGCUGCUC	0	0	0.427873	0	0	0	0
cel-miR-354-3p	both	5'e2_3't1	UUACCUUGUUUGUUGCUGCUCC	0.277005	0	0.0964286	0.250329	0	0	0
cel-miR-354-3p	both	5'e3_3't3	UUUACCUUGUUUGUUGCUGCU	0	0.330549	0.380954	0	0	1.15376	0
cel-miR-354-3p	5p	5'e1	UACCUUGUUUGUUGCUGCUCCU	0	0	0.244499	0.667917	0.0537516	0	0
cel-miR-355-5p	miRNA	-	UUUGUUUUAGCCUGAGCUAUG	178.121	27.5096	21.5025	32.1884	73.4899	36.8935	103.847
cel-miR-355-5p	5p	5'e1	GUUUGUUUUAGCCUGAGCUAUG	0.998225	0	0	0	0.15821	0	0
cel-miR-355-5p	3p	3't1	UUUGUUUUAGCCUGAGCUAU	0.828597	0.18687	1.07463	0.0500659	1.21665	0	4.14017
cel-miR-355-5p	3p	3'e1	UUUGUUUUAGCCUGAGCUAUGA	0.484758	0.795671	0.289286	0.500659	0.467949	1.95317	0.532877
cel-miR-355-5p	3p	3't2	UUUGUUUUAGCCUGAGCUA	0	0	0	0	0.0724253	0.133661	0.891856
cel-miR-355-5p	both	5'e3_3't2	UGGUUUGUUUUAGCCUGAGCUA	0.324404	0.0934351	0.0611247	0.498377	0.277707	0	0.115634
cel-miR-355-5p	both	5'e2_3't1	GGUUUGUUUUAGCCUGAGCUAU	0	0	0	0	0	0.400984	0.754648
cel-miR-356b-3p	miRNA	-	UUUGUUCGCGUUGCUCAACCACA	205.003	143.706	101.276	67.834	37.1409	79.4262	147.145
cel-miR-356b-3p	5p	5't1	UUGUUCGCGUUGCUCAACCACA	6.37192	5.00896	2.68186	3.02501	0.901912	1.09374	2.46027
cel-miR-356b-3p	both	5't1_3't1	UUGUUCGCGUUGCUCAACCAC	0.207753	0.198329	0	0.80696	0	0	0.816344
cel-miR-356b-3p	3p	3't2	UUUGUUCGCGUUGCUCAACCA	0	0.18687	0.315107	0	0.179928	0	2.47279
cel-miR-356b-3p	3p	3't1	UUUGUUCGCGUUGCUCAACCAC	4.92724	4.43172	5.28133	2.40944	1.75144	1.91038	19.229
cel-miR-356b-3p	3p	3'e1	UUUGUUCGCGUUGCUCAACCACAU	0	0.18687	1.04762	0.268987	0.144851	0	0.231267
cel-miR-356b-3p	3p	3't3	UUUGUUCGCGUUGCUCAACC	0	0	0	0.0896622	0	0	1.02907
cel-miR-356b-5p	miRNA	-	UGGUGAGACACGUCGUAACGAAU	5.16245	0.280305	0.289286	1.01769	0.15821	0.133661	0.222218
cel-miR-356b-5p	3p	3'e1	UGGUGAGACACGUCGUAACGAAUC	1.33648	0	2.29287	0.419184	0.217276	0	0
cel-miR-357-3p	miRNA	-	AAAUGCCAGUCGUUGCAGGAGU	1.73007	0.690349	1.01589	0.82273	34.6689	32.7725	0.527409
cel-miR-357-3p	3p	3't1	AAAUGCCAGUCGUUGCAGGAG	0	0	0	0	1.00637	2.6601	0.404718
cel-miR-357-3p	both	5'e1_3't1	UAAAUGCCAGUCGUUGCAGGAG	0	0	0	0	0.630884	0.766951	0
cel-miR-357-3p	5p	5'e1	UAAAUGCCAGUCGUUGCAGGAGU	0	0.877219	0.0964286	0.300395	7.82182	7.24659	0.173451
cel-miR-357-5p	miRNA	-	CCCUACAACGCUGCGCAUAUGC	0	0	0	0	0	0	0
cel-miR-357-5p	3p	3't2	CCCUACAACGCUGCGCAUAU	0.828597	0	0	0	0	0	0
cel-miR-358-3p	miRNA	-	AUUGGUAUCCCUGUCAAGGUCU	0	0.280305	0	0.519316	9.14994	16.4053	0.411626
cel-miR-358-3p	5p	5't1	UUGGUAUCCCUGUCAAGGUCU	0	0	0	0	0	0.400984	0
cel-miR-358-3p	5p	5'e1	AAUUGGUAUCCCUGUCAAGGUCU	0	0	0	0.179324	5.57405	11.5364	0
cel-miR-358-5p	miRNA	-	ACCUGGCCAGGCAUUCCAACUGU	0	0.0934351	0	0	0.870468	1.62839	0
cel-miR-358-5p	3p	3't1	ACCUGGCCAGGCAUUCCAACUG	0	0	0	0	0.633154	0.138552	0
cel-miR-358-5p	3p	3't2	ACCUGGCCAGGCAUUCCAACU	0	0.528878	0	0	0.0724253	0	0
cel-miR-359	miRNA	-	UCACUGGUCUUUCUCUGACGAA	11.8185	5.9708	6.50267	6.45812	21.9899	135.904	1.12312
cel-miR-359	3p	3'e1	UCACUGGUCUUUCUCUGACGAAU	9.46564	4.55808	4.09865	4.32851	12.0985	108.558	1.00794
cel-miR-359	3p	3't1	UCACUGGUCUUUCUCUGACGA	0	0	0	0.0896622	0.205282	1.36596	0.0686043
cel-miR-359	5p	5'e1	GUCACUGGUCUUUCUCUGACGAA	0	0.397943	0	0	0.0537516	0.138552	0
cel-miR-359	both	5'e1_3'e1	GUCACUGGUCUUUCUCUGACGAAU	0	0	0	0	0	0.838031	0
cel-miR-36-3p	miRNA	-	UCACCGGGUGAAAAUUCGCAUG	0	0	0	0	0	0	0
cel-miR-36-3p	5p	5't1	CACCGGGUGAAAAUUCGCAUG	6.65826	0	0	0	0	0	0
cel-miR-36-3p	both	5't1_3't1	CACCGGGUGAAAAUUCGCAU	0.277005	0	0	0	0	0	0
cel-miR-36-5p	miRNA	-	CGCCAAUUUUCGCUUCAGUGCUA	33.9196	0.665505	0.626643	0.450593	0.415878	4.83524	0.29629
cel-miR-36-5p	3p	3't1	CGCCAAUUUUCGCUUCAGUGCU	6.33599	0	0	0	0	1.43758	0
cel-miR-36-5p	3p	3't3	CGCCAAUUUUCGCUUCAGUG	0.415507	0	0	0	0.237314	0	0
cel-miR-36-5p	3p	3't4	CGCCAAUUUUCGCUUCAGU	0.828597	0	0	0	0	0	0
cel-miR-360-5p	miRNA	-	UUGUGACCGUUGUUACGGUCA	0.554009	0.0934351	1.00049	1.18883	3.73633	0.138552	2.39812
cel-miR-360-5p	both	5'e2_3't3	UGUUGUGACCGUUGUUACGG	0	0	0	0	0	0	0.617439
cel-miR-37-3p	miRNA	-	UCACCGGGUGAACACUUGCAGU	67985.2	210.872	75.8089	17.3426	74.8392	326.788	16.0475
cel-miR-37-3p	both	5't1_3'e1	CACCGGGUGAACACUUGCAGUG	0.414298	0	0	0	0	0	0
cel-miR-37-3p	both	5't1_3't2	CACCGGGUGAACACUUGCA	10.2033	0	0	0	0	0	0
cel-miR-37-3p	both	5't1_3't1	CACCGGGUGAACACUUGCAG	21.7794	1.28782	0.848891	0.289926	0.0724253	0	0.0740725
cel-miR-37-3p	5p	5't1	CACCGGGUGAACACUUGCAGU	128.84	4.08864	1.09339	0.714779	0.223955	0.415656	0
cel-miR-37-3p	3p	3't2	UCACCGGGUGAACACUUGCA	6126.3	114.876	11.2792	5.90031	2.81547	14.9146	6.02183
cel-miR-37-3p	3p	3'e1	UCACCGGGUGAACACUUGCAGUG	24.9182	0.0661097	0.761908	0	0	1.07907	0
cel-miR-37-3p	3p	3't1	UCACCGGGUGAACACUUGCAG	15162.9	447.104	91.7369	41.2367	13.3815	86.6515	32.3148
cel-miR-37-3p	3p	3't3	UCACCGGGUGAACACUUGC	595.734	10.7209	0.958336	1.75871	0.496348	3.57593	0.955588
cel-miR-37-3p	both	5'e1_3't2	AUCACCGGGUGAACACUUGCA	7.28341	0.452165	0	0	0.107503	0.410765	0
cel-miR-37-3p	both	5'e1_3't4	AUCACCGGGUGAACACUUG	0.540898	0	0	0	0	0	0
cel-miR-37-3p	5p	5'e1	AUCACCGGGUGAACACUUGCAGU	98.7815	0.991646	0	0	0.316419	0.682979	0
cel-miR-37-3p	both	5'e1_3't1	AUCACCGGGUGAACACUUGCAG	21.5634	0.0663238	0	0	0	0	0
cel-miR-37-3p	both	5'e2_3't3	UAUCACCGGGUGAACACUUGC	0.828597	0	0	0	0	0	0
cel-miR-37-3p	both	5'e2_3't1	UAUCACCGGGUGAACACUUGCAG	2.19565	0.929943	0.437356	0.300395	0	0	0
cel-miR-37-3p	both	5'e2_3't2	UAUCACCGGGUGAACACUUGCA	3.47964	0.859427	0.594909	0	0	0.267323	0
cel-miR-37-3p	5p	5'e2_3't2	UAUCACCGGGUGAACACUUGCAGU	0.415507	0	0	0	0	0	0
cel-miR-37-5p	miRNA	-	UGUGGGUGUCCGUUGCGGUGCUA	36.5614	0	0	1.01093	0.107503	7.68798	0
cel-miR-37-5p	3p	3't2	UGUGGGUGUCCGUUGCGGUGC	8.95463	2.12433	0.461987	0.546477	0	1.36107	0
cel-miR-37-5p	3p	3't1	UGUGGGUGUCCGUUGCGGUGCU	12.4107	1.89867	0.0611247	0.179324	0.107503	3.16224	0.289084
cel-miR-37-5p	3p	3't4	UGUGGGUGUCCGUUGCGGU	1.5199	1.00987	0.192857	0	0	3.0763	0
cel-miR-37-5p	3p	3't3	UGUGGGUGUCCGUUGCGGUG	3.54573	0.56061	0.289286	0	0	1.24697	0
cel-miR-37-5p	both	5'e2_3't5	AGUGUGGGUGUCCGUUGCGG	0	0.396658	0	0	0	0	0
cel-miR-37-5p	both	5'e1_3't2	GUGUGGGUGUCCGUUGCGGUGC	0.414298	0	0	0	0	0	0
cel-miR-38-3p	miRNA	-	UCACCGGGAGAAAAACUGGAGU	328.845	2.0837	1.70842	1.80138	2.06177	4.4477	0.173451
cel-miR-38-3p	3p	3't3	UCACCGGGAGAAAAACUGG	2.11999	0	0	0	0	0	0
cel-miR-38-3p	3p	3't1	UCACCGGGAGAAAAACUGGAG	14.2259	0.132648	0	0.182159	0.126177	0	0
cel-miR-38-3p	3p	3'e1	UCACCGGGAGAAAAACUGGAGUA	9.78566	0	0	0	0.0724253	0	0
cel-miR-38-3p	3p	3't2	UCACCGGGAGAAAAACUGGA	1.3625	0	0	0	0.0724253	0	0
cel-miR-38-3p	5p	5'e1	AUCACCGGGAGAAAAACUGGAGU	0.763705	0	0	0.268987	0	0	0
cel-miR-38-3p	both	5'e1_3't4	AUCACCGGGAGAAAAACUG	0.324404	0	0	0.200263	0	0	0
cel-miR-38-5p	miRNA	-	UCCGGUUUUUUCCGUGGUGAUA	13.8658	0	0.289286	0	0	0.133661	0
cel-miR-38-5p	3p	3't1	UCCGGUUUUUUCCGUGGUGAU	1.4088	0	0	0	0	0	0
cel-miR-38-5p	5p	5't1	CCGGUUUUUUCCGUGGUGAUA	1.11171	0	0	0	0	0	0
cel-miR-39-5p	miRNA	-	AGCUGAUUUCGUCUUGGUAAUA	404.639	0	1.37792	0.793972	0.612211	18.5936	0
cel-miR-39-5p	3p	3't1	AGCUGAUUUCGUCUUGGUAAU	41.0592	0	0	0	0.0724253	1.27636	0
cel-miR-39-5p	3p	3't2	AGCUGAUUUCGUCUUGGUAA	4.30629	0	0	0	0	0	0
cel-miR-39-5p	3p	3't3	AGCUGAUUUCGUCUUGGUA	1.65961	0	0	0	0	0	0
cel-miR-39-5p	5p	5'e1	CAGCUGAUUUCGUCUUGGUAAUA	4.32067	0	0	0	0.0724253	0.267323	0
cel-miR-39-5p	both	5'e1_3't1	CAGCUGAUUUCGUCUUGGUAAU	0.414298	0	0	0	0	0	0
cel-miR-392-3p	miRNA	-	UAUCAUCGAUCACGUGUGAUGA	0	0	0	0	0	0	0
cel-miR-392-3p	5p	5't1	AUCAUCGAUCACGUGUGAUGA	0	0	0.385714	0	0	0	0
cel-miR-392-5p	miRNA	-	AGCAUUCGUGGUUGAGGAUAU	0.760554	1.42175	1.24405	0.179324	0.633154	0.821531	0
cel-miR-392-5p	3p	3'e1	AGCAUUCGUGGUUGAGGAUAUC	0.829805	0	0.183374	0	0.271027	0.138552	0
cel-miR-40-5p	miRNA	-	AGUGGAUGUAUGCCAUGAUGAUA	16.4426	0	0.0964286	0	0	1.77672	0
cel-miR-40-5p	3p	3't2	AGUGGAUGUAUGCCAUGAUGA	0.484758	0	0	0	0	0	0
cel-miR-41-3p	miRNA	-	UCACCGGGUGAAAAAUCACCUA	0	0	0	0	0	0	0
cel-miR-41-3p	5p	5't1	CACCGGGUGAAAAAUCACCUA	3.142	0	0	0	0.0791048	0	0
cel-miR-41-3p	both	5't1_3't1	CACCGGGUGAAAAAUCACCU	0.324404	0	0	0	0	0	0
cel-miR-41-5p	miRNA	-	GGUGGUUUUUCUCUGCAGUGAUA	510.392	6.10743	5.2558	4.44478	2.86453	184.284	0.29629
cel-miR-41-5p	5p	5't1	GUGGUUUUUCUCUGCAGUGAUA	7.25233	0	0	0	0.0791048	0	0
cel-miR-41-5p	both	5'e1_3't1	UGGUGGUUUUUCUCUGCAGUGAU	0	0.18687	0.190477	0.46445	0.15821	0.267323	0
cel-miR-41-5p	3p	3't4	GGUGGUUUUUCUCUGCAGU	6.57992	0	0	0	0	2.41545	0.115634
cel-miR-41-5p	3p	3't2	GGUGGUUUUUCUCUGCAGUGA	8.69193	0.782286	0.0964286	0.369118	0	1.44632	0
cel-miR-41-5p	3p	3't1	GGUGGUUUUUCUCUGCAGUGAU	29.5204	4.89598	3.15099	1.9908	0.422557	9.88836	0.290822
cel-miR-41-5p	3p	3't3	GGUGGUUUUUCUCUGCAGUG	2.58738	0.596914	0	0.0896622	0.363491	0.238478	0
cel-miR-42-3p	miRNA	-	UCACCGGGUUAACAUCUACAGA	15375.1	1331.89	2080.39	1562.89	979.624	181.848	231.073
cel-miR-42-3p	3p	3't2	UCACCGGGUUAACAUCUACA	106.363	22.324	18.2992	15.9563	6.99743	1.66262	21.0955
cel-miR-42-3p	3p	3't1	UCACCGGGUUAACAUCUACAG	1672.35	397.078	296.204	273.838	94.5291	24.3501	69.4213
cel-miR-42-3p	3p	3't3	UCACCGGGUUAACAUCUAC	3.73842	1.0912	0.192857	0	0.179928	0	0.966376
cel-miR-42-3p	3p	3'e1	UCACCGGGUUAACAUCUACAGAG	0.207753	0.638179	1.07442	1.02318	0.284386	0.138552	0
cel-miR-42-3p	both	5'e3_3't2	UCUUCACCGGGUUAACAUCUACA	0.711281	0.610854	0.366748	0.720132	0.15821	0.405875	0
cel-miR-42-3p	5p	5'e2	CUUCACCGGGUUAACAUCUACAGA	0.84345	0	0	0	0	0	0
cel-miR-42-3p	both	5'e1_3't2	UUCACCGGGUUAACAUCUACA	17.3526	1.21046	1.55062	1.44735	1.15622	0.267323	0.289084
cel-miR-42-3p	5p	5'e1	UUCACCGGGUUAACAUCUACAGA	18.3288	0.756031	1.89771	0.300395	0.237314	0	0.0686043
cel-miR-42-3p	both	5'e1_3't1	UUCACCGGGUUAACAUCUACAG	1.16732	0.533285	1.33432	0.607197	0	0	0
cel-miR-42-3p	5p	5't1	CACCGGGUUAACAUCUACAGA	21.9662	2.71021	2.86384	1.13735	1.29576	0	0.48023
cel-miR-42-3p	both	5't1_3't1	CACCGGGUUAACAUCUACAG	0.666289	0.626934	0.411535	0	0	0.138552	0.411626
cel-miR-42-5p	miRNA	-	GUGGGUGUUUGCUUUUUCGGUGAAG	1.52741	0.37374	1.15714	0.801054	0.0791048	0.133661	0
cel-miR-42-5p	3p	3't2	GUGGGUGUUUGCUUUUUCGGUGA	1.33648	0	0.0964286	0.0500659	0	0	0
cel-miR-42-5p	3p	3't1	GUGGGUGUUUGCUUUUUCGGUGAA	2.38658	0.0934351	0.289286	0.189794	0	0	0
cel-miR-42-5p	3p	3't3	GUGGGUGUUUGCUUUUUCGGUG	0.414298	0.452165	0	0.100132	0	0	0
cel-miR-42-5p	3p	3't5	GUGGGUGUUUGCUUUUUCGG	0.828597	0	0.385714	0	0	0	0
cel-miR-42-5p	both	5'e1_3't6	UGUGGGUGUUUGCUUUUUCG	3.54572	0	0.192857	0.0500659	0.144851	0	0.587112
cel-miR-42-5p	both	5'e1_3't5	UGUGGGUGUUUGCUUUUUCGG	4.01987	0.836936	0.688958	0.8332	0.259033	0.673198	1.73728
cel-miR-42-5p	5p	5'e1	UGUGGGUGUUUGCUUUUUCGGUGAAG	1.0145	0	6.52184	0.289926	0	0	0
cel-miR-42-5p	both	5'e1_3't4	UGUGGGUGUUUGCUUUUUCGGU	0.138502	0.795243	0.285716	0.585889	0.126177	0	0
cel-miR-42-5p	both	5'e1_3't2	UGUGGGUGUUUGCUUUUUCGGUGA	0	0	0.867857	0.0896622	0.0537516	0	0
cel-miR-42-5p	both	5'e1_3't7	UGUGGGUGUUUGCUUUUUC	0	0	0.183374	0	0	0	1.2133
cel-miR-42-5p	both	5'e1_3't3	UGUGGGUGUUUGCUUUUUCGGUG	0	0	0.477383	0.200263	0	0	0
cel-miR-42-5p	both	5'e1_3't1	UGUGGGUGUUUGCUUUUUCGGUGAA	0	0	1.34762	0.200263	0	0.133661	0
cel-miR-43-3p	miRNA	-	UAUCACAGUUUACUUGCUGUCGC	27.7189	1.85685	3.96602	0.408715	2.43862	0	2.27056
cel-miR-43-3p	3p	3't1	UAUCACAGUUUACUUGCUGUCG	1.8798	0	0.66786	0.52517	0	0	0.29629
cel-miR-43-5p	miRNA	-	GACAUCAAGAAACUAGUGAUUAUG	24.2183	1.04908	2.39405	5.66821	0.533695	2.65032	0.707916
cel-miR-43-5p	5p	5't1	ACAUCAAGAAACUAGUGAUUAUG	0	0	0	0.471901	0	0	0
cel-miR-43-5p	3p	3't5	GACAUCAAGAAACUAGUGA	2.13263	0	0	0	0	0	0
cel-miR-43-5p	3p	3't1	GACAUCAAGAAACUAGUGAUUAU	0.546567	0	0	0	0.217276	0	0
cel-miR-43-5p	3p	3't3	GACAUCAAGAAACUAGUGAUU	1.16785	0	0	0	0	0	0
cel-miR-43-5p	3p	3't2	GACAUCAAGAAACUAGUGAUUA	1.58336	0	0	0.350461	0	0	0
cel-miR-43-5p	3p	3't4	GACAUCAAGAAACUAGUGAU	0.828597	0	0.611247	0	0	0	0
cel-miR-48-3p	miRNA	-	ACAUCCACCAGCCUAGCUCGCA	0.691303	0.943543	19.7256	29.5787	13.1901	31.7318	8.13742
cel-miR-48-3p	3p	3't1	ACAUCCACCAGCCUAGCUCGC	0	0	3.4521	1.99364	0.635884	1.59337	0.612417
cel-miR-48-3p	3p	3'e1	ACAUCCACCAGCCUAGCUCGCAU	0	0	0.896962	1.76782	0.798819	5.1124	0
cel-miR-48-3p	5p	5'e1	CACAUCCACCAGCCUAGCUCGCA	0	0	0	0.350461	0	0	0
cel-miR-48-5p	miRNA	-	UGAGGUAGGCUCAGUAGAUGCGA	331.112	504.424	40522.1	95838.3	103086	182410	1987.58
cel-miR-48-5p	5p	5'e2_3't	CUUGAGGUAGGCUCAGUAGAUGCGA	0.414298	0	0.183374	0.100132	0.546465	1.63744	0.148145
cel-miR-48-5p	5p	5't1	GAGGUAGGCUCAGUAGAUGCGA	0	0.25298	13.3107	20.4998	10.3431	42.7716	0.222218
cel-miR-48-5p	both	5't1_3't1	GAGGUAGGCUCAGUAGAUGCG	0	0	0	0.242879	0.54342	0.678088	0
cel-miR-48-5p	both	5't1_3't2	GAGGUAGGCUCAGUAGAUGC	0	0	0	1.31933	0	0	0
cel-miR-48-5p	5p	5'e1	UUGAGGUAGGCUCAGUAGAUGCGA	0	0.0661097	64.238	181.46	127.101	254.385	1.79539
cel-miR-48-5p	both	5'e1_3't2	UUGAGGUAGGCUCAGUAGAUGC	0	0	0.157553	0.919843	2.47252	7.69954	0
cel-miR-48-5p	both	5'e1_3't1	UUGAGGUAGGCUCAGUAGAUGCG	0	0	6.02627	13.3684	14.7737	26.5118	0
cel-miR-48-5p	3p	3't1	UGAGGUAGGCUCAGUAGAUGCG	7.23333	2.11727	412.127	736.14	1550.29	2540.88	61.1842
cel-miR-48-5p	3p	3't2	UGAGGUAGGCUCAGUAGAUGC	0	0.795885	3.24861	2.7984	42.5087	54.8496	2.54657
cel-miR-48-5p	3p	3'e1	UGAGGUAGGCUCAGUAGAUGCGAA	0	0.490093	25.6453	76.5284	54.3808	118.029	1.33311
cel-miR-48-5p	3p	3'e2	UGAGGUAGGCUCAGUAGAUGCGAAU	0	0	0.0964286	0.69384	0.179928	0.673198	0.0740725
cel-miR-48-5p	3p	3't4	UGAGGUAGGCUCAGUAGAU	0	0	0	0	1.13391	1.35129	0
cel-miR-48-5p	3p	3't3	UGAGGUAGGCUCAGUAGAUG	0	0	2.65258	1.91728	22.3174	66.052	0.115634
cel-miR-4805-3p	miRNA	-	AAAUUUUGAGAUUUUCCGCACA	22.8286	2.09687	1.48358	0.828768	0.898551	0	3.44663
cel-miR-4805-3p	5p	5'e1	CAAAUUUUGAGAUUUUCCGCACA	4.58223	0.71746	0.192857	0	0.15821	0	0.686043
cel-miR-4805-3p	5p	5't1	AAUUUUGAGAUUUUCCGCACA	0.692511	0	0	0	0	0	0
cel-miR-4806-3p	miRNA	-	AUAGCUCAGCCGGUAAGAGGC	0	0	0.646551	0.100132	0.494983	0	0.29629
cel-miR-4806-3p	3p	3't2	AUAGCUCAGCCGGUAAGAG	0	0	0.488997	0	0.0791048	0	0
cel-miR-4806-3p	3p	3't1	AUAGCUCAGCCGGUAAGAGG	0.138502	0.464266	0	0	0	0.415656	0
cel-miR-4806-5p	miRNA	-	CACUUACCGGCUGAGCCAUGC	2.19565	0.957269	0.693681	0.862142	0.866519	0.950302	1.19964
cel-miR-4806-5p	3p	3't2	CACUUACCGGCUGAGCCAU	0	0	0	0	0	0	0.411626
cel-miR-4806-5p	3p	3't1	CACUUACCGGCUGAGCCAUG	0	0.0934351	0	0	0	0.267323	0.541927
cel-miR-4807	miRNA	-	AAAUGCGACUUCUGGGCUUACAG	9.88387	11.5166	7.4712	1.34186	0.316419	0.405875	5.84687
cel-miR-4807	3p	3'e1	AAAUGCGACUUCUGGGCUUACAGU	0	0	0.766669	0.179324	0	0	0.216749
cel-miR-4807	3p	3't1	AAAUGCGACUUCUGGGCUUACA	0.826643	0.479276	0.771429	0	0.0791048	0	1.13779
cel-miR-4808-3p	miRNA	-	AAGCUCUAUUCUCUCUUACAG	38.0074	14.9515	7.66782	8.3232	1.91024	1.64489	15.6816
cel-miR-4808-3p	3p	3't1	AAGCUCUAUUCUCUCUUACA	0	0.556203	0	0	0.0791048	0	0.274417
cel-miR-4808-3p	3p	3'e1	AAGCUCUAUUCUCUCUUACAGA	0.583927	0.280305	0.183374	0	0	0	0
cel-miR-4809-3p	miRNA	-	UAAUACAACUUCUGGGCUUCCAG	0	0.18687	0.877055	0	0	0	0
cel-miR-4809-3p	3p	3't2	UAAUACAACUUCUGGGCUUCC	0.414298	0	0.855745	0	0	0	0.222218
cel-miR-4809-3p	3p	3't1	UAAUACAACUUCUGGGCUUCCA	3.79382	2.19215	1.56154	1.05797	0.395524	0.267323	3.19681
cel-miR-4811-3p	miRNA	-	UAUAACACUCGUAUUGUUCGCU	0	0	0.482143	0.0896622	0.341183	0.138552	0
cel-miR-4811-3p	5p	5'e1	UUAUAACACUCGUAUUGUUCGCU	0	0	0	0	0	0.554208	0
cel-miR-4813-3p	miRNA	-	UUCAAUAUACCGGAUGGUCUGG	105.61	7.63286	2.5819	1.80009	1.85617	1.27636	0.400987
cel-miR-4813-3p	5p	5't1	UCAAUAUACCGGAUGGUCUGG	4.30626	0	0.376231	0	0.0724253	0	0
cel-miR-4813-3p	both	5't1_3'e1	UCAAUAUACCGGAUGGUCUGGU	3.39225	0.891159	0.190477	0	0.198602	0	0
cel-miR-4813-3p	both	5't1_3't2	UCAAUAUACCGGAUGGUCU	1.03756	0	0	0	0	0	0
cel-miR-4813-3p	both	5't1_3't1	UCAAUAUACCGGAUGGUCUG	0.692511	0	0.289286	0	0	0	0
cel-miR-4813-3p	both	5'e1_3't1	GUUCAAUAUACCGGAUGGUCUG	0	0	0	0.850076	0	0	0
cel-miR-4813-3p	3p	3't1	UUCAAUAUACCGGAUGGUCUG	24.0758	2.75297	4.76396	1.38681	1.86148	0.554208	1.55876
cel-miR-4813-3p	3p	3'e1	UUCAAUAUACCGGAUGGUCUGGU	2.63422	0.747481	0.498481	0.70911	0	0.138552	0
cel-miR-4813-3p	3p	3't2	UUCAAUAUACCGGAUGGUCU	7.51529	2.24765	9.55059	6.37386	5.14322	2.20216	5.56457
cel-miR-4814-3p	miRNA	-	UGGGCAAAGUUGGUUGAGAAGU	4.12907	7.8472	3.712	0.765029	0.277707	2.64543	0.29629
cel-miR-4814-3p	both	5'e2_3't1	AGUGGGCAAAGUUGGUUGAGAAG	0	0	0.482143	0	0	0	0
cel-miR-4814-3p	3p	3't1	UGGGCAAAGUUGGUUGAGAAG	0.552801	10.8633	5.91893	1.01289	0.277707	1.08396	3.42982
cel-miR-4814-3p	3p	3't2	UGGGCAAAGUUGGUUGAGAA	0	0.467175	0	0	0	0	0
cel-miR-4814-5p	miRNA	-	UUCUCAACCAACUUUGGCCACU	4.5597	0.994856	2.00001	0	0.813082	1.2323	1.47395
cel-miR-4814-5p	5p	5't1	UCUCAACCAACUUUGGCCACU	2.07391	0	0.578572	1.85834	0	0	0.173451
cel-miR-4816-3p	miRNA	-	AUCUACAAUUUUCGCACUUACAG	21.1784	15.1024	20.4169	22.8454	20.1118	14.4381	15.6594
cel-miR-4816-3p	3p	3'e1	AUCUACAAUUUUCGCACUUACAGA	1.9155	1.40417	2.99845	1.2421	4.34245	2.71651	0.744307
cel-miR-4816-3p	3p	3't1	AUCUACAAUUUUCGCACUUACA	2.2834	1.36817	0.919499	1.32216	0.938944	1.47621	1.46341
cel-miR-4816-3p	both	5't1_3'e1	UCUACAAUUUUCGCACUUACAGA	2.01402	0.132219	0.854804	0.425038	0.635884	0.866876	0
cel-miR-4816-3p	5p	5't1	UCUACAAUUUUCGCACUUACAG	0.277005	0.330549	0	0.200263	0.223955	0	0.0578169
cel-miR-4816-3p	both	5't1_3'e2	UCUACAAUUUUCGCACUUACAGAU	0.346256	0	0.253982	0.150198	0	0.133661	0
cel-miR-4816-3p	5p	5'e1	GAUCUACAAUUUUCGCACUUACAG	8.42994	1.49184	6.98311	4.05189	1.90856	0.806859	0.274417
cel-miR-4816-3p	both	5'e2_3't1	UGAUCUACAAUUUUCGCACUUACA	0.64203	0.8797	4.73146	3.29979	1.89352	3.19218	1.13624
cel-miR-4816-3p	5p	5'e2	UGAUCUACAAUUUUCGCACUUACAG	2.10019	0.452165	3.5913	3.6234	1.34283	0.844204	0.518508
cel-miR-4816-3p	both	5'e2_3't3	UGAUCUACAAUUUUCGCACUUA	0	0.729561	0	0	0.107503	0	1.57288
cel-miR-4816-3p	both	5'e2_3't2	UGAUCUACAAUUUUCGCACUUAC	0	0	1.87066	0.100132	0.435917	0.277104	0.823252
cel-miR-4816-3p	both	5'e2_3't4	UGAUCUACAAUUUUCGCACUU	0	0	0	0	0	0	0.343022
cel-miR-4816-3p	both	5'e3_3't1	UUGAUCUACAAUUUUCGCACUUACA	0	0.0934351	1.15238	1.29161	0.521701	0.668307	0.0740725
cel-miR-4816-3p	5p	5'e3	UUGAUCUACAAUUUUCGCACUUACAG	0	0	0.385714	0.500659	0	0	0.578169
cel-miR-4816-5p	miRNA	-	GUAAGUGGUUUUUGUAGAUCAA	46.3643	6.26642	14.9666	18.9458	28.1125	11.0969	16.3235
cel-miR-4816-5p	3p	3't1	GUAAGUGGUUUUUGUAGAUCA	14.1344	5.38898	7.14684	4.52446	4.97211	6.12646	13.8998
cel-miR-4816-5p	3p	3'e1	GUAAGUGGUUUUUGUAGAUCAAA	3.64794	1.2593	1.33691	1.40542	1.23474	1.09863	0.0740725
cel-miR-4816-5p	3p	3't2	GUAAGUGGUUUUUGUAGAUC	1.17485	0	0	0	0.474629	0.668307	2.0278
cel-miR-4816-5p	3p	3't3	GUAAGUGGUUUUUGUAGAU	0	0.265295	0	0.400527	0	0	0
cel-miR-49-3p	miRNA	-	AAGCACCACGAGAAGCUGCAGA	3462.14	864.581	1159.21	386.512	292.013	450.38	672.919
cel-miR-49-3p	5p	5'e1	GAAGCACCACGAGAAGCUGCAGA	3.37831	1.11831	0.625453	0.179324	0.0724253	0	0.404718
cel-miR-49-3p	3p	3't1	AAGCACCACGAGAAGCUGCAG	11.0292	4.96043	8.52886	4.73192	4.75605	3.81099	9.35308
cel-miR-49-3p	3p	3'e1	AAGCACCACGAGAAGCUGCAGAU	4.10827	5.1659	3.19344	1.38429	0.698584	0.534646	1.59863
cel-miR-49-3p	3p	3't2	AAGCACCACGAGAAGCUGCA	0.760554	0.198971	0.963096	0.358649	0.0791048	0.138552	0.205813
cel-miR-49-3p	3p	3't3	AAGCACCACGAGAAGCUGC	0.277005	0	0	0	0	0	0.289084
cel-miR-49-3p	5p	5't1	AGCACCACGAGAAGCUGCAGA	52.4039	4.77497	5.41166	2.84088	2.26232	2.33582	1.14858
cel-miR-49-3p	both	5't1_3'e1	AGCACCACGAGAAGCUGCAGAU	1.31335	0	0	0.0896622	0	0	0
cel-miR-49-5p	miRNA	-	CGCAGUUUGUUGUGAUGUGCUCC	49.5644	2.83033	4.51285	4.57409	2.97977	1.89571	1.73961
cel-miR-49-5p	3p	3'e1	CGCAGUUUGUUGUGAUGUGCUCCA	23.7085	1.69743	0.192857	1.23071	0.0791048	0.539536	1.09668
cel-miR-49-5p	3p	3't4	CGCAGUUUGUUGUGAUGUG	2.77569	0	0	0	0.467949	0.267323	0.222218
cel-miR-49-5p	3p	3't3	CGCAGUUUGUUGUGAUGUGC	0	0.0934351	0.482143	0	0.198602	0.133661	0
cel-miR-49-5p	3p	3't1	CGCAGUUUGUUGUGAUGUGCUC	2.98835	1.1033	0.0964286	0.179324	0.647878	0.133661	0
cel-miR-4920	miRNA	-	GUAAGGAAAACUUUUGAAUUU	16.7488	0.996695	1.3002	2.71409	1.90356	1.49345	2.04794
cel-miR-4920	3p	3't2	GUAAGGAAAACUUUUGAAU	0	0	0	0	0	0	0.404718
cel-miR-4923a	miRNA	-	AAAAGAGAGCCUUUUGUUUACAG	0	0.639035	0.672371	1.06598	0.0724253	0	0.274417
cel-miR-4923a	5p	5't1	AAAGAGAGCCUUUUGUUUACAG	1.65719	0.957269	0.218678	0.150382	0.107503	0	0.390051
cel-miR-4923b	miRNA	-	AACGGCGGCAAUUUGUUUACAG	9.15062	7.83797	1.82356	1.02816	0.30306	0.544427	0.115634
cel-miR-4923b	3p	3't1	AACGGCGGCAAUUUGUUUACA	1.84725	0	0	0	0	0	0
cel-miR-4923b	3p	3'e1	AACGGCGGCAAUUUGUUUACAGA	0	0	0	0	0	0.415656	0
cel-miR-4926	miRNA	-	GUAGGAGUGAAUUUUGAUUUU	0.414298	0.18687	0.183374	0.0500659	0.316419	0.138552	0.633844
cel-miR-4926	3p	3't1	GUAGGAGUGAAUUUUGAUUU	0	0	0.436166	0	0	3.4196	0.137209
cel-miR-4926	3p	3'e1	GUAGGAGUGAAUUUUGAUUUUU	0	0	0.0611247	0.379588	0.0791048	0.69276	0.0686043
cel-miR-4926	3p	3't2	GUAGGAGUGAAUUUUGAUU	0.414298	0.795885	0	0	0	0	0
cel-miR-4929	miRNA	-	AAUGCACCACAUCUUACGCUCA	0	1.91163	0	0.339992	0.897186	1.08885	2.94243
cel-miR-4929	5p	5't1	AUGCACCACAUCUUACGCUCA	0	0	0.289286	0	0.277707	0.400984	0.800386
cel-miR-4936	miRNA	-	UGCUUUGUGGCUUUGCUGGUA	7.41119	1.48914	1.24146	1.00046	2.7121	11.5773	0.527409
cel-miR-4936	both	5'e1_3't1	UUGCUUUGUGGCUUUGCUGGU	0	0	0	0	0	0.534646	0
cel-miR-4936	both	5'e2_3'e1	AUUGCUUUGUGGCUUUGCUGGUAA	0	0.132219	0.482143	1.75002	0.284386	0.133661	0.29629
cel-miR-4936	both	5'e2_3'e8	AUUGCUUUGUGGCUUUGCUGGUAACUCUUUU	0.828597	0	0	0	0	0	0
cel-miR-4937	miRNA	-	CUGGGUAGAGGUUGGGCGGUGGA	0	0	0	0	0	0	0
cel-miR-4937	3p	3't1	CUGGGUAGAGGUUGGGCGGUGG	2.10019	0	0	0	0.0724253	0	0
cel-miR-4937	3p	3't2	CUGGGUAGAGGUUGGGCGGUG	0	0	0	0.607197	0	0	0
cel-miR-50-5p	miRNA	-	UGAUAUGUCUGGUAUUCUUGGGUU	250.474	42.442	215.677	224.928	28.3378	58.8594	4.03571
cel-miR-50-5p	3p	3't4	UGAUAUGUCUGGUAUUCUUG	53.3638	10.0885	36.0824	22.2818	124.288	54.3953	112.731
cel-miR-50-5p	3p	3't3	UGAUAUGUCUGGUAUUCUUGG	212.297	42.8518	210.907	113.097	367.211	264.532	203.03
cel-miR-50-5p	3p	3't2	UGAUAUGUCUGGUAUUCUUGGG	411.869	366.351	687.563	723.38	425.183	648.871	275.212
cel-miR-50-5p	3p	3't1	UGAUAUGUCUGGUAUUCUUGGGU	173.881	236.293	371.785	517.544	136.163	235.611	47.5816
cel-miR-50-5p	3p	3'e1	UGAUAUGUCUGGUAUUCUUGGGUUU	5.82325	0.226083	4.525	5.90777	0.324779	0.668307	0
cel-miR-50-5p	3p	3't5	UGAUAUGUCUGGUAUUCUU	0.406766	0.280305	0.681855	0.390057	7.33257	1.57614	9.21317
cel-miR-50-5p	both	5't1_3't2	GAUAUGUCUGGUAUUCUUGGG	0.832956	0.810895	0	0.179324	0.0724253	0.138552	0.280034
cel-miR-50-5p	5p	5't1	GAUAUGUCUGGUAUUCUUGGGUU	1.05009	0.330549	0	0	0	0	0
cel-miR-50-5p	both	5't1_3't3	GAUAUGUCUGGUAUUCUUGG	0.277005	0	0	0	0.0791048	0	0
cel-miR-50-5p	both	5't1_3't1	GAUAUGUCUGGUAUUCUUGGGU	0	0	0	0.358649	0.0724253	0.405875	0
cel-miR-50-5p	both	5'e1_3't2	CUGAUAUGUCUGGUAUUCUUGGG	0	1.55838	0.382144	1.04732	0.331459	0.415656	0.290822
cel-miR-50-5p	both	5'e1_3't1	CUGAUAUGUCUGGUAUUCUUGGGU	0	0.132648	0	0.901186	0.0724253	0.133661	0.222218
cel-miR-50-5p	both	5'e1_3't4	CUGAUAUGUCUGGUAUUCUUG	0	0	0	0	0.0537516	0	0.343022
cel-miR-50-5p	both	5'e1_3't3	CUGAUAUGUCUGGUAUUCUUGG	0	0	0.366748	0.289926	0.410563	0	0
cel-miR-51-3p	miRNA	-	CAUGGAAGCAGGUACAGGUGCA	82.1658	4.80653	14.7271	4.92633	12.2483	79.2421	2.77783
cel-miR-51-3p	3p	3't3	CAUGGAAGCAGGUACAGGU	1.46439	0	0	0.0896622	0.775735	1.18389	0
cel-miR-51-3p	3p	3't1	CAUGGAAGCAGGUACAGGUGC	9.74305	0.810895	1.17085	0.727767	1.29076	17.0701	2.04993
cel-miR-51-3p	3p	3't2	CAUGGAAGCAGGUACAGGUG	0	0.37374	0.427873	0	0	0.699479	0
cel-miR-51-3p	5p	5't1	AUGGAAGCAGGUACAGGUGCA	2.07149	0	0	0	0	0	0
cel-miR-51-5p	miRNA	-	UACCCGUAGCUCCUAUCCAUGUU	97484.2	262057	70661.6	51774.7	17109.3	32958.8	28840.5
cel-miR-51-5p	5p	5't1	ACCCGUAGCUCCUAUCCAUGUU	70.4608	86.5982	23.3527	19.5117	3.36615	8.28209	6.04251
cel-miR-51-5p	both	5't1_3't1	ACCCGUAGCUCCUAUCCAUGU	1.0818	1.93874	0.505584	0.46925	0	0	0.576176
cel-miR-51-5p	5p	5'e2	UCUACCCGUAGCUCCUAUCCAUGUU	0.389285	0.690349	0	0.182159	0	0	0.0686043
cel-miR-51-5p	5p	5'e3	GUCUACCCGUAGCUCCUAUCCAUGUU	0.415507	0	0	0	0	0	0
cel-miR-51-5p	3p	3't4	UACCCGUAGCUCCUAUCCA	31.2297	55.8262	22.8613	17.6158	5.41838	16.3549	38.0525
cel-miR-51-5p	3p	3't3	UACCCGUAGCUCCUAUCCAU	30.5263	52.1163	32.3235	24.5958	8.76695	24.8528	77.0766
cel-miR-51-5p	3p	3't2	UACCCGUAGCUCCUAUCCAUG	204.807	752.089	342.071	244.947	60.8012	154.021	890.973
cel-miR-51-5p	3p	3't1	UACCCGUAGCUCCUAUCCAUGU	3332.04	9988.04	3858.98	2725.83	828.719	2025.99	5482.03
cel-miR-51-5p	3p	3'e1	UACCCGUAGCUCCUAUCCAUGUUA	71.7247	301.579	119.71	117.057	61.8113	277.915	88.6564
cel-miR-51-5p	3p	3'e2	UACCCGUAGCUCCUAUCCAUGUUAC	0	0	0	0	0	0.400984	0
cel-miR-51-5p	5p	5'e1	CUACCCGUAGCUCCUAUCCAUGUU	50.8339	95.8077	27.3129	24.9075	5.02758	9.83506	11.4665
cel-miR-51-5p	both	5'e1_3't1	CUACCCGUAGCUCCUAUCCAUGU	2.95023	3.32051	0.376231	1.61387	0.30306	0.678088	2.95088
cel-miR-51-5p	both	5'e1_3't2	CUACCCGUAGCUCCUAUCCAUG	0.346256	0.46341	0.122249	0	0	0	0
cel-miR-52-3p	miRNA	-	CACGUUACAAUGAAAGGGUAGC	196.293	16.6726	34.3404	33.0247	4.31014	5.60238	16.2927
cel-miR-52-3p	both	5't1_3't2	ACGUUACAAUGAAAGGGUA	0.414298	0	0	0	0	0	0
cel-miR-52-3p	3p	3't2	CACGUUACAAUGAAAGGGUA	4.61842	0.0934351	0.507964	0.0896622	0.0724253	0.277104	0
cel-miR-52-3p	3p	3't1	CACGUUACAAUGAAAGGGUAG	29.1261	1.28932	3.59992	2.81778	0.53674	0.554208	1.07092
cel-miR-52-3p	3p	3't3	CACGUUACAAUGAAAGGGU	1.65719	0	0	0.268987	0	0	0
cel-miR-52-3p	5p	5'e1	UCACGUUACAAUGAAAGGGUAGC	0.763705	0.464266	0	0.0500659	0.132856	0.133661	0
cel-miR-52-3p	both	5'e1_3't1	UCACGUUACAAUGAAAGGGUAG	0	0	0.825413	0.45878	0.316419	0	0
cel-miR-53-3p	miRNA	-	CACGGCACAAUAUAUGGGUCGC	0	0	0	0	0	0	0
cel-miR-53-3p	3p	3't2	CACGGCACAAUAUAUGGGUC	0	0.0934351	0.611247	0.727767	0.0537516	0.138552	0.6068
cel-miR-53-3p	3p	3't3	CACGGCACAAUAUAUGGGU	0	0.888678	0	0.558912	0.277707	0	0
cel-miR-54-3p	miRNA	-	UACCCGUAAUCUUCAUAAUCCGAG	326.309	993.077	1062.69	1370.7	367.519	730.238	650.489
cel-miR-54-3p	5p	5'e1	GUACCCGUAAUCUUCAUAAUCCGAG	2.98363	4.34517	4.56926	3.98765	1.82141	5.21177	4.09378
cel-miR-54-3p	both	5'e1_3't2	GUACCCGUAAUCUUCAUAAUCCG	0.277005	0	0	0.0500659	0	0	1.04
cel-miR-54-3p	both	5'e1_3't1	GUACCCGUAAUCUUCAUAAUCCGA	0.0692511	0.661953	0.285716	0.0607197	0.0537516	0	0.881367
cel-miR-54-3p	both	5'e1_3't3	GUACCCGUAAUCUUCAUAAUCC	0.552801	0.0661097	0	0	0	0	0.346901
cel-miR-54-3p	3p	3't4	UACCCGUAAUCUUCAUAAUC	3.05967	1.63132	2.98395	2.29632	0.905546	0.821531	15.0419
cel-miR-54-3p	3p	3't3	UACCCGUAAUCUUCAUAAUCC	23.9833	26.2574	29.2551	19.9667	16.3913	16.9613	119.872
cel-miR-54-3p	3p	3't1	UACCCGUAAUCUUCAUAAUCCGA	20.3872	47.3062	44.3875	58.1939	21.748	41.0135	203.918
cel-miR-54-3p	3p	3't5	UACCCGUAAUCUUCAUAAU	0	0.491378	0	0.150198	0.619479	0.905503	7.01003
cel-miR-54-3p	3p	3't2	UACCCGUAAUCUUCAUAAUCCG	10.9928	26.0163	19.3417	16.7173	10.3138	14.7398	135.184
cel-miR-54-3p	3p	3'e1	UACCCGUAAUCUUCAUAAUCCGAGU	0	0.0934351	1.73214	0.925881	0.186608	0	0.417094
cel-miR-54-3p	5p	5't1	ACCCGUAAUCUUCAUAAUCCGAG	0.859168	0.572498	1.68256	1.46595	0	0.272213	0.585374
cel-miR-54-5p	miRNA	-	AGGAUAUGAGACGACGAGAACA	1232.43	239.435	418.632	336.713	46.4129	161.058	98.6465
cel-miR-54-5p	5p	5'e1	UAGGAUAUGAGACGACGAGAACA	3.61385	1.40781	3.6957	1.49741	0.0791048	0.400984	0.285354
cel-miR-54-5p	both	5'e1_3't2	UAGGAUAUGAGACGACGAGAA	0.828597	0	0.192857	0.179324	0	0	0
cel-miR-54-5p	both	5'e1_3't1	UAGGAUAUGAGACGACGAGAAC	0.828597	0	0.427873	0.47972	0	0	0
cel-miR-54-5p	3p	3't3	AGGAUAUGAGACGACGAGA	31.5263	3.24037	8.09195	3.45892	0.965977	2.73681	2.92439
cel-miR-54-5p	3p	3't2	AGGAUAUGAGACGACGAGAA	55.9927	9.829	11.0724	9.96642	1.83645	4.21974	4.32844
cel-miR-54-5p	3p	3't1	AGGAUAUGAGACGACGAGAAC	370.036	33.9862	65.0502	33.914	6.07435	14.2026	15.0173
cel-miR-54-5p	3p	3'e1	AGGAUAUGAGACGACGAGAACAU	1.55986	4.09048	11.9331	14.7448	0.810813	2.17771	1.87493
cel-miR-54-5p	3p	3'e2	AGGAUAUGAGACGACGAGAACAUU	0	0.330549	1.81786	1.71861	0	0.138552	0.148145
cel-miR-55-3p	miRNA	-	UACCCGUAUAAGUUUCUGCUGAG	46142.1	109906	81770.7	96143.2	27420.9	50450.6	140636
cel-miR-55-3p	3p	3't4	UACCCGUAUAAGUUUCUGC	5.42553	1.74105	1.85862	1.88144	1.37654	2.47926	8.31559
cel-miR-55-3p	3p	3't3	UACCCGUAUAAGUUUCUGCU	31.3351	11.688	8.4959	4.07959	12.2056	13.9886	81.4471
cel-miR-55-3p	3p	3't2	UACCCGUAUAAGUUUCUGCUG	46.8899	26.7845	34.2518	18.3587	15.0826	25.327	224.422
cel-miR-55-3p	3p	3't1	UACCCGUAUAAGUUUCUGCUGA	744.007	698.897	714.458	646.248	303.018	592.66	3690.81
cel-miR-55-3p	3p	3'e1	UACCCGUAUAAGUUUCUGCUGAGC	39.102	41.8879	77.0237	59.6698	20.1264	31.666	57.1944
cel-miR-55-3p	both	5't1_3't3	ACCCGUAUAAGUUUCUGCU	1.5923	0	0	0	0	0	0.370363
cel-miR-55-3p	5p	5't1	ACCCGUAUAAGUUUCUGCUGAG	63.3576	60.7463	46.962	46.1852	23.3912	37.7748	171.368
cel-miR-55-3p	both	5't1_3'e1	ACCCGUAUAAGUUUCUGCUGAGC	3.51337	12.8157	14.0246	8.4246	6.16799	6.34232	12.8393
cel-miR-55-3p	both	5't1_3't1	ACCCGUAUAAGUUUCUGCUGA	0.346256	0.759154	0.461987	0	0.316419	0.534646	3.60327
cel-miR-55-3p	both	5't1_3't2	ACCCGUAUAAGUUUCUGCUG	0	0	0.288096	0.485758	0.15821	0	0.231267
cel-miR-55-3p	5p	5'e1	AUACCCGUAUAAGUUUCUGCUGAG	24.5087	40.8475	29.5169	49.2377	10.9622	22.6207	55.1105
cel-miR-55-3p	both	5'e1_3't1	AUACCCGUAUAAGUUUCUGCUGA	0	0.955644	1.11232	0.400527	0	0.272213	2.04461
cel-miR-55-3p	5p	5'e2_3't1	UAUACCCGUAUAAGUUUCUGCUGAG	1.07501	0	0.0964286	0.0896622	0	0.138552	0
cel-miR-55-5p	miRNA	-	CGGCAGAAACCUAUCGGUUAUA	48.5884	3.84396	6.04159	6.59378	2.20571	5.31293	18.0689
cel-miR-55-5p	3p	3't1	CGGCAGAAACCUAUCGGUUAU	2.93066	2.17757	1.72829	1.12331	1.04508	1.36596	16.2274
cel-miR-55-5p	3p	3't3	CGGCAGAAACCUAUCGGUU	1.89291	0.62672	0.498481	0.100132	0.186608	0.272213	5.79067
cel-miR-55-5p	3p	3't2	CGGCAGAAACCUAUCGGUUA	0.277005	1.43428	0.565518	2.72548	0.647878	1.36596	4.10692
cel-miR-5545-3p	miRNA	-	ACUUUUGUAGAUCAAACCGACAU	0.828597	0	0	0	0	0	0
cel-miR-5545-3p	both	5'e3_3't4	CGCACUUUUGUAGAUCAAACCG	0	0	0	0	0	0	0.548835
cel-miR-5546-3p	miRNA	-	GAAAAAUUGCGCGCAUGGGUUG	6.80019	5.24586	0.907636	0.590689	0.0791048	0	0
cel-miR-5546-3p	3p	3't1	GAAAAAUUGCGCGCAUGGGUU	0.648264	0.43985	0.761908	0.0896622	0.0791048	0	0.222218
cel-miR-5546-3p	3p	3't2	GAAAAAUUGCGCGCAUGGGU	0.622052	0.50596	0	0	0	0	0.205813
cel-miR-5546-3p	3p	3't3	GAAAAAUUGCGCGCAUGGG	0.414298	0	0	0	0	0	0
cel-miR-5546-3p	both	5'e2_3't3	ACGAAAAAUUGCGCGCAUGGG	0.554009	0.557487	0.122249	0.121439	0	0	0
cel-miR-5546-3p	both	5't1_3'e1	AAAAAUUGCGCGCAUGGGUUGC	1.05009	0.292406	0	0	0	0	0
cel-miR-5546-3p	both	5't1_3't2	AAAAAUUGCGCGCAUGGGU	0.414298	0	0	0	0	0	0.222218
cel-miR-5546-3p	5p	5't1	AAAAAUUGCGCGCAUGGGUUG	0	1.18001	0	0	0	0	0.343022
cel-miR-5546-3p	both	5'e1_3't2	CGAAAAAUUGCGCGCAUGGGU	0.414298	0.56061	0.383334	0.0896622	0	0	0
cel-miR-5546-3p	both	5'e1_3't1	CGAAAAAUUGCGCGCAUGGGUU	0.554009	0.545386	0	0.0896622	0	0	0
cel-miR-5546-3p	both	5'e1_3't3	CGAAAAAUUGCGCGCAUGGG	0.930183	0	0	0	0	0	0
cel-miR-5546-3p	5p	5'e1	CGAAAAAUUGCGCGCAUGGGUUG	0	0.280305	0.771429	0	0	0	0
cel-miR-5547-3p	miRNA	-	GCCUAUCGGCCUAAAAGUUGUC	0	0	0	0	0	0	0
cel-miR-5547-3p	5p	5'e1	UGCCUAUCGGCCUAAAAGUUGUC	0	0.0661097	0.858374	1.18686	0.915271	0.277104	0
cel-miR-5547-5p	miRNA	-	CAACUUUUAGACCAAUAGGCAU	0	0	0	0	0	0	0
cel-miR-5547-5p	3p	3'e1	CAACUUUUAGACCAAUAGGCAUC	0	0	0.0611247	0.364318	0.368806	0	0
cel-miR-5550-3p	miRNA	-	CAAAUGAAAUCGUGGGCGGG	0	0.280305	0.564328	0.100132	0	0	0
cel-miR-5550-3p	both	5'e2_3'e1	UGCAAAUGAAAUCGUGGGCGGGG	0	0	0.192857	0.121439	0	0	0.462535
cel-miR-5550-3p	both	5'e2_3't2	UGCAAAUGAAAUCGUGGGCG	0	0.528878	0.977995	0	0.289701	0	0
cel-miR-5550-3p	5p	5'e2_3't2	UGCAAAUGAAAUCGUGGGCGGG	0	0	0.66667	0.358649	0	0	0
cel-miR-5551-5p	miRNA	-	UGUAAAUGGUUGGAAUCUGGUAU	1.23164	9.34849	20.22	33.2196	11.5243	54.8544	2.04669
cel-miR-5551-5p	3p	3't1	UGUAAAUGGUUGGAAUCUGGUA	5.72577	5.57941	11.1395	11.2216	6.07344	22.7487	1.16339
cel-miR-5551-5p	3p	3't2	UGUAAAUGGUUGGAAUCUGGU	0	0.397943	0.707675	0.179324	0.271027	0.410765	0.635985
cel-miR-5551-5p	3p	3'e1	UGUAAAUGGUUGGAAUCUGGUAUA	0	0.0934351	1.05476	0.890716	0.289701	0.272213	0
cel-miR-5552-3p	miRNA	-	UCUGCCAGACUACAAACCACACA	1.14556	2.03141	0.625453	0.500659	0.211961	0.267323	0.0740725
cel-miR-5552-3p	5p	5't1	CUGCCAGACUACAAACCACACA	0	0	0.0952386	0	0	0	0.578169
cel-miR-5553-3p	miRNA	-	UCAAUGGGUAGCACGUGGCAAGA	0	0	2.13506	0	0.126177	0.415656	0
cel-miR-5553-3p	both	5't1_3't1	CAAUGGGUAGCACGUGGCAAG	0	0	0	0	0	0.400984	0
cel-miR-5553-3p	3p	3't3	UCAAUGGGUAGCACGUGGCA	0	0	0.572621	0	0	0	0
cel-miR-5553-3p	3p	3't2	UCAAUGGGUAGCACGUGGCAA	0	0.663238	0	0	0	0.133661	0
cel-miR-5592-3p	miRNA	-	UGUAUUAAACGGUAAGGGCCGGC	0	0	0	0	29.5139	58.2919	0.801677
cel-miR-5592-3p	3p	3't4	UGUAUUAAACGGUAAGGGC	0	0	0	0	1.68569	8.50547	0.115634
cel-miR-5592-3p	3p	3't3	UGUAUUAAACGGUAAGGGCC	0	0	0	0	4.19369	22.4738	0
cel-miR-5592-3p	3p	3't2	UGUAUUAAACGGUAAGGGCCG	0	0	0	0	1.6796	4.57483	0
cel-miR-5592-3p	3p	3'e1	UGUAUUAAACGGUAAGGGCCGGCU	0	0	0	0	4.75855	21.5836	0
cel-miR-5592-3p	3p	3't1	UGUAUUAAACGGUAAGGGCCGG	0	0	0	0	1.48858	2.96989	0
cel-miR-5592-3p	both	5'e2_3't5	CAUGUAUUAAACGGUAAGGG	0	0	0	0	0.873513	0.544427	0
cel-miR-5592-3p	both	5'e2_3't4	CAUGUAUUAAACGGUAAGGGC	0	0.18687	0	0	3.75873	12.9086	0
cel-miR-5592-3p	both	5'e2_3't3	CAUGUAUUAAACGGUAAGGGCC	0	0	0	0	0.989837	12.1393	0
cel-miR-5592-3p	both	5'e2_3't2	CAUGUAUUAAACGGUAAGGGCCG	0	0	0	0	0.410563	3.50663	0
cel-miR-5592-3p	5p	5't1	GUAUUAAACGGUAAGGGCCGGC	0	0	0.771429	0	17.4568	84.2925	0.148145
cel-miR-5592-3p	both	5't1_3't1	GUAUUAAACGGUAAGGGCCGG	0	0	0	0	1.16153	2.45481	0
cel-miR-5592-3p	both	5't1_3'e1	GUAUUAAACGGUAAGGGCCGGCU	0	0	0	0.358649	10.512	42.2206	0.115634
cel-miR-5592-3p	both	5't1_3't2	GUAUUAAACGGUAAGGGCCG	0	0	0	0	0.30306	1.37574	0
cel-miR-5592-3p	both	5'e1_3't3	AUGUAUUAAACGGUAAGGGCC	0	0	0	0	1.05981	1.48984	0
cel-miR-5592-3p	both	5'e1_3't2	AUGUAUUAAACGGUAAGGGCCG	0	0	0	0	0	1.13781	0
cel-miR-5592-5p	miRNA	-	CGGCCCUUACCGUUUAAUACAUG	0	0	0	0	0	0	0
cel-miR-5592-5p	both	5't1_3't1	GGCCCUUACCGUUUAAUACAU	0	0	0	0	0	1.69873	0
cel-miR-5593-3p	miRNA	-	AUACCGCAUUCCAACCAACAA	0	0	0	0	0	0	0
cel-miR-5593-3p	3p	3't1	AUACCGCAUUCCAACCAACA	0	0.18687	0	0.537973	0	0	0
cel-miR-5593-5p	miRNA	-	GAUGGCUGGAAUAUCGGUAUUC	0	0.663238	0	0	0.0537516	0	0
cel-miR-5593-5p	both	5't1_3'e2	AUGGCUGGAAUAUCGGUAUUCUC	0.828597	0.0934351	0	0	0	0	0
cel-miR-5594-3p	miRNA	-	UUUGAACUACAGUACUCUUCA	6.85815	1.54978	1.25094	1.39797	2.06422	1.67734	0.29629
cel-miR-5594-3p	both	5't1_3'e2	UUGAACUACAGUACUCUUCAAA	0.62326	0	0	0	0	0	0
cel-miR-5594-3p	both	5'e1_3't1	UUUUGAACUACAGUACUCUUC	0.807953	0	0.0611247	0	0.186608	0.81175	0
cel-miR-5594-3p	5p	5'e1	UUUUGAACUACAGUACUCUUCA	1.86616	0.264653	0.252792	0	0.435917	2.0397	0.794769
cel-miR-5594-5p	miRNA	-	AAGAGUACUGUAGUUUCAAAAU	0	0.786265	0.463177	0.537973	0	0	0
cel-miR-5594-5p	both	5't1_3'e1	AGAGUACUGUAGUUUCAAAAUU	0.828597	0.132648	0	0.100132	0	0	0
cel-miR-5594-5p	3p	3'e1	AAGAGUACUGUAGUUUCAAAAUU	0.414298	0	1.55083	0	0	0.277104	0.148145
cel-miR-55b	miRNA	-	UAACCGAUAGGUUUCUGCCGAG	0	0	0.550122	0	0.395524	0.138552	0
cel-miR-55b	3p	3't1	UAACCGAUAGGUUUCUGCCGA	0	0	0	0.540255	0.0791048	0	0.48023
cel-miR-56-3p	miRNA	-	UACCCGUAAUGUUUCCGCUGAG	60679.2	86032	56767.4	52553.3	18545.8	26923.1	135292
cel-miR-56-3p	5p	5't1	ACCCGUAAUGUUUCCGCUGAG	65.8274	30.4617	16.9214	20.1389	3.13384	5.87006	27.8023
cel-miR-56-3p	both	5't1_3't1	ACCCGUAAUGUUUCCGCUGA	0.692511	0.517847	0	0.669514	0	0.673198	0.892154
cel-miR-56-3p	both	5't1_3'e1	ACCCGUAAUGUUUCCGCUGAGA	0.554009	0.0661097	0	0.242879	0.15153	0	0.29629
cel-miR-56-3p	5p	5'e2	GGUACCCGUAAUGUUUCCGCUGAG	1.42999	0.0934351	0.122249	0	0	0	0.650248
cel-miR-56-3p	5p	5'e3	CGGUACCCGUAAUGUUUCCGCUGAG	0	0.0934351	0	0.364318	0	0	0
cel-miR-56-3p	5p	5'e1	GUACCCGUAAUGUUUCCGCUGAG	59.9503	69.6681	40.1317	42.323	13.9247	17.405	71.969
cel-miR-56-3p	both	5'e1_3't1	GUACCCGUAAUGUUUCCGCUGA	3.51177	2.35405	1.11683	0.390057	0.344818	0	1.38173
cel-miR-56-3p	both	5'e1_3'e1	GUACCCGUAAUGUUUCCGCUGAGA	0	0.528878	0	0.607197	0	0	0
cel-miR-56-3p	3p	3't2	UACCCGUAAUGUUUCCGCUG	7.32192	2.37654	5.41639	2.93695	1.8882	2.22794	21.498
cel-miR-56-3p	3p	3't1	UACCCGUAAUGUUUCCGCUGA	974.193	891.578	783.037	653.119	288.08	467.797	3010.84
cel-miR-56-3p	3p	3'e1	UACCCGUAAUGUUUCCGCUGAGA	174.664	263.944	185.806	91.1292	85.4397	94.7131	600.22
cel-miR-56-3p	3p	3'e2	UACCCGUAAUGUUUCCGCUGAGAA	1.24102	1.47619	1.90957	1.91463	0.685225	1.33277	0.59258
cel-miR-56-3p	3p	3't3	UACCCGUAAUGUUUCCGCU	0.552801	0.90433	1.53071	0.23986	0.831441	0.272213	2.57003
cel-miR-56-5p	miRNA	-	UGGCGGAUCCAUUUUGGGUUGUACC	10.7873	1.9142	8.69924	10.0534	2.69156	9.35865	4.17904
cel-miR-56-5p	3p	3't1	UGGCGGAUCCAUUUUGGGUUGUAC	3.53213	0.654045	1.93896	2.90672	0.656238	0.415656	2.90693
cel-miR-56-5p	3p	3't6	UGGCGGAUCCAUUUUGGGU	0.414298	0	0	0	0	0	0.552863
cel-miR-56-5p	3p	3't2	UGGCGGAUCCAUUUUGGGUUGUA	0	0.729561	0.192857	0.0896622	0.0791048	0.277104	1.19605
cel-miR-56-5p	3p	3't3	UGGCGGAUCCAUUUUGGGUUGU	0	0.0934351	0.427873	0.390057	0	0.405875	0.578169
cel-miR-57-3p	miRNA	-	ACGAGCUAGACUACAAGGUGCA	69.0421	47.2458	50.1136	52.2338	5.24072	3.0188	18.2027
cel-miR-57-3p	3p	3't1	ACGAGCUAGACUACAAGGUGC	5.88481	6.61416	4.4491	4.35887	2.56706	2.3382	10.5959
cel-miR-57-3p	3p	3't2	ACGAGCUAGACUACAAGGUG	0.968307	1.1302	0	0.769645	0.0724253	0	0.390051
cel-miR-57-3p	3p	3't3	ACGAGCUAGACUACAAGGU	0	0	0	0.400527	0	0	0
cel-miR-57-3p	5p	5't1	CGAGCUAGACUACAAGGUGCA	0.414298	0	0	0	0	0.277104	0
cel-miR-57-3p	both	5'e1_3't4	CACGAGCUAGACUACAAGG	0.414298	0	0	0	0	0	0
cel-miR-57-5p	miRNA	-	UACCCUGUAGAUCGAGCUGUGUGU	1184.07	1587.92	10356.2	4081.72	1057.37	2275.54	348.369
cel-miR-57-5p	both	5't1_3't2	ACCCUGUAGAUCGAGCUGUGU	0.414298	0	0.122249	0	0	0	0.148145
cel-miR-57-5p	5p	5't1	ACCCUGUAGAUCGAGCUGUGUGU	1.44049	0.0934351	1.53096	0.590321	0.289701	0.400984	1.51725
cel-miR-57-5p	3p	3't5	UACCCUGUAGAUCGAGCUG	5.11414	2.50662	3.70756	1.64318	0.654557	0.682979	3.77166
cel-miR-57-5p	3p	3't4	UACCCUGUAGAUCGAGCUGU	20.0571	15.7331	14.3217	7.69744	3.7714	11.0793	17.0894
cel-miR-57-5p	3p	3't3	UACCCUGUAGAUCGAGCUGUG	69.7343	97.7943	80.169	35.7682	12.8875	35.8111	62.1061
cel-miR-57-5p	3p	3't2	UACCCUGUAGAUCGAGCUGUGU	258.247	255.781	392.709	145.815	60.1656	140.806	251.68
cel-miR-57-5p	3p	3't1	UACCCUGUAGAUCGAGCUGUGUG	169.026	677.517	765.332	454.766	130.806	269.627	228.613
cel-miR-57-5p	3p	3'e1	UACCCUGUAGAUCGAGCUGUGUGUU	6.14014	1.1033	84.6956	17.4021	1.43865	4.15329	0
cel-miR-57-5p	3p	3'e2	UACCCUGUAGAUCGAGCUGUGUGUUU	0	0	8.09643	1.08051	0.0537516	0	0
cel-miR-57-5p	5p	5'e1	CUACCCUGUAGAUCGAGCUGUGUGU	1.13423	0.0934351	7.86192	1.57889	0.634519	0.673198	0
cel-miR-57-5p	both	5'e1_3't1	CUACCCUGUAGAUCGAGCUGUGUG	0.346256	0.385199	0.0952386	0.0500659	0.0724253	0.277104	0
cel-miR-57-5p	both	5'e1_3't2	CUACCCUGUAGAUCGAGCUGUGU	0	0	0.0964286	0	0	0	0.411626
cel-miR-58a-3p	miRNA	-	UGAGAUCGUUCAGUACGGCAAU	65043.2	36746.8	75139.3	81287.5	252592	101969	87412.2
cel-miR-58a-3p	both	5'e3_3't4	GGAUGAGAUCGUUCAGUACGG	0.414298	0.0934351	0.476193	0.543274	0.179928	0	0
cel-miR-58a-3p	both	5'e3_3't3	GGAUGAGAUCGUUCAGUACGGC	0.346256	0.385199	0.244499	0	0.211961	0.267323	0
cel-miR-58a-3p	both	5'e3_3't2	GGAUGAGAUCGUUCAGUACGGCA	0.207753	1.49055	2.35263	1.47359	2.29072	0.687869	0.274417
cel-miR-58a-3p	3p	3't3	UGAGAUCGUUCAGUACGGC	133.05	122.077	280.939	217.693	559.596	521.277	2539.66
cel-miR-58a-3p	3p	3't2	UGAGAUCGUUCAGUACGGCA	327.376	136.463	430.603	333.795	1417.51	453.102	762.965
cel-miR-58a-3p	3p	3't1	UGAGAUCGUUCAGUACGGCAA	16379.9	4918.81	11253.7	11599.1	62382.3	15286.7	13487.4
cel-miR-58a-3p	3p	3'e1	UGAGAUCGUUCAGUACGGCAAUG	13.1764	16.9005	46.4531	51.5035	102.823	53.7402	20.9567
cel-miR-58a-3p	5p	5'e2	GAUGAGAUCGUUCAGUACGGCAAU	0.713689	0	0	0	0.0537516	0	0.137209
cel-miR-58a-3p	both	5'e1_3't1	AUGAGAUCGUUCAGUACGGCAA	25.2009	7.16711	11.4484	12.5631	54.1293	17.9645	15.3577
cel-miR-58a-3p	5p	5'e1	AUGAGAUCGUUCAGUACGGCAAU	76.1606	40.9398	62.2901	73.2287	176.13	75.2946	69.0352
cel-miR-58a-3p	both	5'e1_3't4	AUGAGAUCGUUCAGUACGG	0	0.280305	0	0	0.30306	0	1.8193
cel-miR-58a-3p	both	5'e1_3't3	AUGAGAUCGUUCAGUACGGC	0	0.385199	1.86926	0	0.669597	0.950302	3.16818
cel-miR-58a-3p	both	5'e1_3't2	AUGAGAUCGUUCAGUACGGCA	0	0.0663238	0.0964286	1.20306	1.88488	0	1.44879
cel-miR-58a-3p	5p	5't1	GAGAUCGUUCAGUACGGCAAU	18.9707	6.44033	10.3004	11.0971	9.30594	18.2223	7.18677
cel-miR-58a-3p	both	5't1_3't1	GAGAUCGUUCAGUACGGCAA	2.78564	0.18687	2.09388	0.361483	2.30381	0.400984	0.949971
cel-miR-58a-5p	miRNA	-	UGCCCUACUCUUCGCAUCUCAUC	651.234	535.909	337.413	460.646	181.417	532.968	630.763
cel-miR-58a-5p	5p	5'e1	UUGCCCUACUCUUCGCAUCUCAUC	0	0.397943	0.0611247	0	0	0.267323	0
cel-miR-58a-5p	both	5't1_3't1	GCCCUACUCUUCGCAUCUCAU	35.1394	53.3874	17.8169	17.4287	3.57921	60.1775	64.672
cel-miR-58a-5p	5p	5't1	GCCCUACUCUUCGCAUCUCAUC	657.847	206.305	115.561	126.436	24.8621	201.034	364.394
cel-miR-58a-5p	both	5't1_3't2	GCCCUACUCUUCGCAUCUCA	1.98018	4.95624	1.65202	5.00548	0.378531	1.89082	4.28196
cel-miR-58a-5p	both	5't1_3'e1	GCCCUACUCUUCGCAUCUCAUCA	0.414298	0.31909	0.285716	0	0	0	0.279886
cel-miR-58a-5p	both	5't1_3't3	GCCCUACUCUUCGCAUCUC	1.72765	0.925536	0.0964286	0	0	1.63744	0.563502
cel-miR-58a-5p	both	5't1_3'e2	GCCCUACUCUUCGCAUCUCAUCAC	0	0.37374	0.0964286	0.250329	0	0	0
cel-miR-58a-5p	3p	3't2	UGCCCUACUCUUCGCAUCUCA	2.02343	6.17487	4.55119	2.38265	1.47295	6.7763	4.27221
cel-miR-58a-5p	3p	3't1	UGCCCUACUCUUCGCAUCUCAU	17.1992	59.7889	15.9749	23.4829	8.44325	59.5676	89.2419
cel-miR-58a-5p	3p	3't4	UGCCCUACUCUUCGCAUCU	0	0.56061	0.853614	0.448311	0	0.549317	0.489578
cel-miR-58a-5p	3p	3'e1	UGCCCUACUCUUCGCAUCUCAUCA	0	0.132648	0	0.0896622	0.217276	0	0.91602
cel-miR-58a-5p	3p	3't3	UGCCCUACUCUUCGCAUCUC	0.828597	0.397943	1.42858	0	0.107503	0.277104	0
cel-miR-58a-5p	both	5'e2_3't2	AUUGCCCUACUCUUCGCAUCUCA	0	0	0	0.358649	0	0	0
cel-miR-58b-5p	miRNA	-	GACUCGGUGUGUGAUCUCUUA	5.6476	1.02779	0.385714	0.179324	0.494983	5.90014	0
cel-miR-58b-5p	5p	5't1	ACUCGGUGUGUGAUCUCUUA	1.65719	0.280305	0	0.358649	0	2.76546	0
cel-miR-58b-5p	both	5't1_3't1	ACUCGGUGUGUGAUCUCUU	0.414298	0	0	0	0	0	0
cel-miR-58b-5p	3p	3't1	GACUCGGUGUGUGAUCUCUU	2.95936	0.280305	0	0	0	0	0
cel-miR-58c	miRNA	-	AGAGAUCAGGCAAUAGGUUCAAA	0	0	0.533784	0.432673	2.62858	0.539536	0
cel-miR-58c	3p	3't1	AGAGAUCAGGCAAUAGGUUCAA	0	0	0	0.100132	2.77539	2.01447	0
cel-miR-59-3p	miRNA	-	UCGAAUCGUUUAUCAGGAUGAUG	9.87362	7.5421	7.04024	10.8256	196.19	182.379	24.6828
cel-miR-59-3p	3p	3't1	UCGAAUCGUUUAUCAGGAUGAU	0	0.396658	0.157553	0	4.41233	5.30626	5.28687
cel-miR-59-3p	3p	3't2	UCGAAUCGUUUAUCAGGAUGA	0	0	0	0	0.798043	3.01391	0
cel-miR-59-3p	3p	3'e1	UCGAAUCGUUUAUCAGGAUGAUGU	0	0	0.0964286	0.0896622	2.05391	0.405875	0
cel-miR-59-5p	miRNA	-	UCGUCCUGAAAACGAAACGGAA	0.414298	0	0.122249	0	0.558459	0.133661	0
cel-miR-59-5p	3p	3't1	UCGUCCUGAAAACGAAACGGA	0	0	0	0	0.296381	1.03299	0
cel-miR-60-3p	miRNA	-	UAUUAUGCACAUUUUCUAGUUCA	1165.18	1076.06	942.834	1647.82	2150.39	2707.42	1467.65
cel-miR-60-3p	3p	3't1	UAUUAUGCACAUUUUCUAGUUC	21.9529	41.2063	51.0968	66.7345	90.363	95.9475	166.108
cel-miR-60-3p	3p	3't3	UAUUAUGCACAUUUUCUAGU	0	0	0.289286	0.100132	1.0434	0.415656	1.98997
cel-miR-60-3p	3p	3't2	UAUUAUGCACAUUUUCUAGUU	0	1.68726	1.97163	1.3495	2.40795	2.72702	6.77459
cel-miR-60-3p	3p	3'e1	UAUUAUGCACAUUUUCUAGUUCAA	0	0.385841	0.288096	0.783134	1.66034	1.22741	1.66162
cel-miR-60-3p	3p	3't4	UAUUAUGCACAUUUUCUAG	0	0	0	0.0896622	0	0	0.343022
cel-miR-60-3p	both	5'e1_3't1	AUAUUAUGCACAUUUUCUAGUUC	2.27911	1.1154	0.192857	1.85977	1.50408	4.24602	3.02898
cel-miR-60-3p	5p	5'e1	AUAUUAUGCACAUUUUCUAGUUCA	6.27399	6.38239	5.51519	11.5196	14.1003	18.6093	8.95471
cel-miR-60-3p	both	5'e1_3't2	AUAUUAUGCACAUUUUCUAGUU	0.0648808	0	0	0	0.0537516	0.138552	0.444435
cel-miR-60-3p	both	5't1_3't2	AUUAUGCACAUUUUCUAGUU	0	0	0	0	0	0	0.444435
cel-miR-60-3p	5p	5't1	AUUAUGCACAUUUUCUAGUUCA	3.73473	4.12221	8.99099	8.13288	5.11255	20.8441	3.25001
cel-miR-60-3p	both	5't1_3't1	AUUAUGCACAUUUUCUAGUUC	0	0	0.385714	0	0	0.138552	0
cel-miR-60-5p	miRNA	-	AACUGGAAGAGUGCCAUAAAAUC	16.4593	5.83162	5.68014	10.8307	4.33295	10.6974	5.31395
cel-miR-60-5p	3p	3't2	AACUGGAAGAGUGCCAUAAAA	0	0.198971	0.761908	0.0500659	0.259033	0	0
cel-miR-60-5p	3p	3't1	AACUGGAAGAGUGCCAUAAAAU	0	0.264439	0.940559	1.57944	0.656238	0.272213	0.473322
cel-miR-60-5p	3p	3't3	AACUGGAAGAGUGCCAUAAA	0.828597	0	0	0.358649	0	0	0
cel-miR-61-3p	miRNA	-	UGACUAGAACCGUUACUCAUC	9636.65	7728.69	12126.7	11242.1	3039.51	6586.95	4566.7
cel-miR-61-3p	5p	5'e1	AUGACUAGAACCGUUACUCAUC	8.57854	5.50625	11.0292	9.98275	3.0511	8.5026	3.97984
cel-miR-61-3p	both	5'e1_3't2	AUGACUAGAACCGUUACUCA	0	0	0	0	0.0537516	0	0.574289
cel-miR-61-3p	both	5'e1_3'e1	AUGACUAGAACCGUUACUCAUCU	1.42738	0	0.384524	0	0.259033	1.94828	0
cel-miR-61-3p	both	5'e1_3't1	AUGACUAGAACCGUUACUCAU	0	0	0	0.65406	0.223955	0.0999256	0
cel-miR-61-3p	5p	5't1	GACUAGAACCGUUACUCAUC	12.1606	1.98009	3.51536	2.12623	0.774055	1.19367	1.81176
cel-miR-61-3p	3p	3't1	UGACUAGAACCGUUACUCAU	74.3796	47.5617	119.728	125.127	96.121	312.141	222.496
cel-miR-61-3p	3p	3'e1	UGACUAGAACCGUUACUCAUCU	381.419	256.919	377.567	327.628	170.361	756.895	218.163
cel-miR-61-3p	3p	3't2	UGACUAGAACCGUUACUCA	7.36436	13.3493	25.0532	20.1986	9.24635	32.4828	120.618
cel-miR-61-3p	3p	3'e3	UGACUAGAACCGUUACUCAUCUCG	0	0.639035	0.771429	1.37968	0.0724253	0.549317	0.0740725
cel-miR-61-3p	3p	3'e2	UGACUAGAACCGUUACUCAUCUC	0.414298	0.0663238	0	0	0.223955	0	0
cel-miR-61-5p	miRNA	-	UGGGUUACGGGGCUUAGUCCUU	97.3485	55.2306	69.2875	61.6386	25.1242	49.5596	17.813
cel-miR-61-5p	both	5'e1_3't3	AUGGGUUACGGGGCUUAGUC	0	0.0934351	0	0.667917	0.126177	0	0
cel-miR-61-5p	both	5'e1_3't1	AUGGGUUACGGGGCUUAGUCCU	0.414298	0	0.533784	0.537973	0.107503	0.277104	0
cel-miR-61-5p	5p	5'e1	AUGGGUUACGGGGCUUAGUCCUU	1.93661	1.84787	2.33506	1.32394	0.886872	3.14268	0
cel-miR-61-5p	both	5'e1_3't2	AUGGGUUACGGGGCUUAGUCC	0	0	0	0.707329	0	0.277104	0
cel-miR-61-5p	3p	3't1	UGGGUUACGGGGCUUAGUCCU	4.93726	6.31765	5.9007	4.731	1.11887	6.01419	4.94385
cel-miR-61-5p	3p	3't2	UGGGUUACGGGGCUUAGUCC	0	0.0934351	0.192857	0.179324	0	0	1.47405
cel-miR-61-5p	5p	5'e3	AGAUGGGUUACGGGGCUUAGUCCUU	0	0.464266	0.0611247	0	0	0	0
cel-miR-62	miRNA	-	UGAUAUGUAAUCUAGCUUACAG	185.419	42.2312	54.8418	61.5031	50.1416	13.0212	42.2208
cel-miR-62	3p	3't2	UGAUAUGUAAUCUAGCUUAC	2.10206	1.53939	2.25476	3.09423	5.61894	2.14269	22.3051
cel-miR-62	3p	3't1	UGAUAUGUAAUCUAGCUUACA	34.312	12.918	25.073	31.1737	42.1548	17.193	225.942
cel-miR-62	3p	3't3	UGAUAUGUAAUCUAGCUUA	0.84345	0	0.122249	0	1.40553	0	1.19029
cel-miR-63-3p	miRNA	-	UAUGACACUGAAGCGAGUUGGAAA	99.6418	159.338	1439.59	1156.09	386.494	1095.25	13.6905
cel-miR-63-3p	both	5't1_3't2	AUGACACUGAAGCGAGUUGGA	0	0	0.288096	0	0.918905	0.81664	0
cel-miR-63-3p	both	5't1_3't1	AUGACACUGAAGCGAGUUGGAA	0	0	0.0611247	0.179324	0.39189	0.534646	0.0686043
cel-miR-63-3p	5p	5't1	AUGACACUGAAGCGAGUUGGAAA	0	0.37374	1.24762	1.37044	1.38459	2.25062	0
cel-miR-63-3p	both	5'e1_3't2	CUAUGACACUGAAGCGAGUUGGA	0.484758	0.331619	0.192857	0.319052	0.457635	0.405875	0
cel-miR-63-3p	both	5'e1_3't1	CUAUGACACUGAAGCGAGUUGGAA	0	0	0.380954	0.500659	0.571818	0.272213	0
cel-miR-63-3p	5p	5'e1	CUAUGACACUGAAGCGAGUUGGAAA	0	0	2.01429	2.81404	0.0537516	0.267323	0
cel-miR-63-3p	both	5'e1_3't5	CUAUGACACUGAAGCGAGUU	0	0	0.952386	0	0.0724253	0	0
cel-miR-63-3p	3p	3't5	UAUGACACUGAAGCGAGUU	12.1675	13.7439	30.8682	34.0153	42.9245	68.1202	4.11283
cel-miR-63-3p	3p	3't3	UAUGACACUGAAGCGAGUUGG	12.8362	27.6512	85.3352	83.8846	78.4523	174.239	25.6197
cel-miR-63-3p	3p	3't2	UAUGACACUGAAGCGAGUUGGA	32.1689	182.768	486.852	385.85	393.468	1025.65	108.122
cel-miR-63-3p	3p	3't1	UAUGACACUGAAGCGAGUUGGAA	32.5126	107.94	364.889	303.902	255.277	757.436	34.8119
cel-miR-63-3p	3p	3't4	UAUGACACUGAAGCGAGUUG	3.24372	5.25211	21.0321	19.2078	24.8995	39.1159	3.93258
cel-miR-63-3p	3p	3'e1	UAUGACACUGAAGCGAGUUGGAAAU	0	0	9.87185	6.49299	0.492713	0.668307	0.137209
cel-miR-63-5p	miRNA	-	UCUAACUCGUCGGUAGUCAUCGU	23.8439	92.809	150.078	159.736	127.45	331.703	32.7909
cel-miR-63-5p	3p	3't1	UCUAACUCGUCGGUAGUCAUCG	3.0221	3.04268	8.35108	10.0145	7.10666	17.8712	2.68363
cel-miR-63-5p	3p	3'e1	UCUAACUCGUCGGUAGUCAUCGUU	0	1.64847	2.09767	2.87284	1.44365	6.84921	0.148145
cel-miR-63-5p	3p	3't2	UCUAACUCGUCGGUAGUCAUC	0	0	0.191667	0	0.211961	0.682979	0
cel-miR-64-3p	miRNA	-	GUGCAACGAUCAGUGGCAUGC	0	0	0	0	0	0	0
cel-miR-64-3p	3p	3'e1	GUGCAACGAUCAGUGGCAUGCU	0.414298	0	0	0	0.370171	0	0
cel-miR-64-3p	both	5'e2_3'e1	CGGUGCAACGAUCAGUGGCAUGCU	0	0.0934351	0.0952386	0.150198	0.296381	0.682979	0
cel-miR-65-3p	miRNA	-	CUGCUACGCGCAGUGCCAUGC	0	0	0	1.99734	0.370171	0	0.47506
cel-miR-65-3p	both	5'e1_3'e1	UCUGCUACGCGCAGUGCCAUGCU	0	0	0.366748	0	0	0.267323	0
cel-miR-65-3p	both	5't1_3'e1	UGCUACGCGCAGUGCCAUGCU	0	0	0.190477	0.179324	0.659872	0	0.473322
cel-miR-65-3p	3p	3'e1	CUGCUACGCGCAGUGCCAUGCU	31.0484	3.30191	8.76688	7.02165	17.7768	9.59549	7.05676
cel-miR-66-3p	miRNA	-	AAAUUCCUAACGGUGUCAAAC	1.14556	0.397729	0.183374	0.80696	0.126177	0.410765	1.6127
cel-miR-66-3p	both	5'e1_3'e1	CAAAUUCCUAACGGUGUCAAACA	0.763705	0	0	0	0	0	0
cel-miR-66-3p	both	5'e1_3't1	CAAAUUCCUAACGGUGUCAAA	0	0	0.380954	0	0	0	0.0740725
cel-miR-66-3p	3p	3'e1	AAAUUCCUAACGGUGUCAAACA	5.50065	0.90433	2.45234	1.78661	1.9116	1.80429	1.45621
cel-miR-66-3p	3p	3't1	AAAUUCCUAACGGUGUCAAA	0.414298	0	0	0	0.0537516	0	0.148145
cel-miR-66-3p	both	5'e2_3't1	UCAAAUUCCUAACGGUGUCAAA	0.554009	0.18687	0.914739	0.880799	1.09883	2.13835	1.20654
cel-miR-66-5p	miRNA	-	CAUGACACUGAUUAGGGAUGUGA	8372.42	5845.72	15233.1	16256.9	8971.69	31276.8	6759.05
cel-miR-66-5p	3p	3't4	CAUGACACUGAUUAGGGAU	15.7281	2.52612	3.89902	4.86598	5.54288	3.59746	5.25798
cel-miR-66-5p	3p	3't2	CAUGACACUGAUUAGGGAUGU	24.0371	6.13809	7.87734	6.28383	8.80598	15.0001	11.9064
cel-miR-66-5p	3p	3't1	CAUGACACUGAUUAGGGAUGUG	112.249	74.5133	112.711	105.891	72.0975	281.72	81.3368
cel-miR-66-5p	3p	3'e1	CAUGACACUGAUUAGGGAUGUGAU	134.998	27.1124	298.393	194.668	87.1328	300.104	37.3533
cel-miR-66-5p	3p	3't3	CAUGACACUGAUUAGGGAUG	12.0893	0.264439	3.853	3.25151	3.44163	3.86967	2.99488
cel-miR-66-5p	3p	3'e2	CAUGACACUGAUUAGGGAUGUGAUG	0	0	0.675	0.60079	0	0.133661	0.148145
cel-miR-66-5p	5p	5't1	AUGACACUGAUUAGGGAUGUGA	43.3856	15.7921	49.6921	35.5687	38.578	111.797	129.816
cel-miR-66-5p	both	5't1_3't3	AUGACACUGAUUAGGGAUG	0.484758	0	0	0	0	0	0.370363
cel-miR-66-5p	both	5't1_3't2	AUGACACUGAUUAGGGAUGU	0.414298	0	0	0	0	0	0.222218
cel-miR-66-5p	both	5't1_3't1	AUGACACUGAUUAGGGAUGUG	0.62326	0.594988	1.86219	1.68648	1.05008	1.93484	5.78852
cel-miR-66-5p	both	5't1_3'e1	AUGACACUGAUUAGGGAUGUGAU	0	1.81948	5.58183	5.19133	5.49448	28.3295	8.24457
cel-miR-66-5p	5p	5'e1	ACAUGACACUGAUUAGGGAUGUGA	11.7306	3.27103	13.6054	14.2466	5.94195	25.9066	3.49374
cel-miR-66-5p	both	5'e1_3't3	ACAUGACACUGAUUAGGGAUG	0	0	0	0	0	0	0.343022
cel-miR-66-5p	5p	5'e2_3't3	UACAUGACACUGAUUAGGGAUGUGA	0	0	0.385714	0.100132	0.362126	0	0
cel-miR-67-3p	miRNA	-	UCACAACCUCCUAGAAAGAGUAGA	64.001	81.6118	154.561	263.979	55.7739	68.0747	124.279
cel-miR-67-3p	both	5'e2_3't2	CAUCACAACCUCCUAGAAAGAGUA	0	0	0	0.364318	0	0	0
cel-miR-67-3p	5p	5't1	CACAACCUCCUAGAAAGAGUAGA	0.346256	0	0.0611247	0.139728	0	0	0
cel-miR-67-3p	3p	3't3	UCACAACCUCCUAGAAAGAGU	0	0	0	0.0896622	0	0	2.4538
cel-miR-67-3p	3p	3't1	UCACAACCUCCUAGAAAGAGUAG	0.738702	0.25298	2.35374	0.548443	0.356812	0	2.82889
cel-miR-67-3p	3p	3'e1	UCACAACCUCCUAGAAAGAGUAGAU	0	0	0.442079	0.0500659	0	0	0.0740725
cel-miR-67-3p	3p	3't5	UCACAACCUCCUAGAAAGA	0	0	0	0	0	0	0.870281
cel-miR-67-3p	5p	5'e1	AUCACAACCUCCUAGAAAGAGUAGA	0	0	1.07582	1.23071	0.0537516	0	0
cel-miR-67-5p	miRNA	-	CGCUCAUUCUGCCGGUUGUUAUG	49.9713	5.15812	22.6651	13.9246	1.62221	3.54708	0.574438
cel-miR-67-5p	3p	3't2	CGCUCAUUCUGCCGGUUGUUA	4.09547	0.280305	1.10522	0.200263	0.126177	0	0
cel-miR-67-5p	3p	3't1	CGCUCAUUCUGCCGGUUGUUAU	8.63265	0.0934351	0.8195	0.622651	0	0.133661	0
cel-miR-67-5p	3p	3't3	CGCUCAUUCUGCCGGUUGUU	0.414298	0	0.366748	0.607197	0	0	0
cel-miR-67-5p	3p	3'e2	CGCUCAUUCUGCCGGUUGUUAUGCU	0	0	0.482143	0.250329	0	0	0
cel-miR-70-3p	miRNA	-	UAAUACGUCGUUGGUGUUUCCAU	648.466	241.122	5362.75	6390.38	2839.7	13363.3	4018.11
cel-miR-70-3p	5p	5't1	AAUACGUCGUUGGUGUUUCCAU	1.43557	0	4.94827	7.52978	2.24946	14.6445	8.45231
cel-miR-70-3p	both	5't1_3't1	AAUACGUCGUUGGUGUUUCCA	0	0	0.0964286	0.100132	0.198602	0	0.610531
cel-miR-70-3p	5p	5'e1	GUAAUACGUCGUUGGUGUUUCCAU	0.554009	0	0.919499	1.78574	0.590492	5.2674	0.885097
cel-miR-70-3p	both	5'e1_3't1	GUAAUACGUCGUUGGUGUUUCCA	0	0	0	0	0	1.69873	0.520352
cel-miR-70-3p	3p	3't2	UAAUACGUCGUUGGUGUUUCC	0.454166	0	0.721881	0.419184	1.40798	5.68488	6.97379
cel-miR-70-3p	3p	3't1	UAAUACGUCGUUGGUGUUUCCA	12.8347	6.66565	134.524	110.954	90.299	450.012	411.301
cel-miR-70-3p	3p	3'e1	UAAUACGUCGUUGGUGUUUCCAUA	0.415507	0.35873	11.1849	20.8223	5.41493	19.3251	10.1158
cel-miR-70-3p	3p	3't3	UAAUACGUCGUUGGUGUUUC	0	0	0	0	0.252354	0	0.462535
cel-miR-70-5p	miRNA	-	CGAAAUACUAUCGACGAAUAACA	1.63655	0	5.67422	3.84824	1.18993	7.69159	0.0686043
cel-miR-70-5p	3p	3't1	CGAAAUACUAUCGACGAAUAAC	4.52109	0.18687	1.56367	2.25431	0.252354	0.410765	1.41409
cel-miR-71-3p	miRNA	-	UAUCACUAUUCUGUUUUUCGC	3.29559	12.2194	27.633	21.1815	47.2391	46.1654	25.1531
cel-miR-71-3p	3p	3'e1	UAUCACUAUUCUGUUUUUCGCC	180.65	98.5106	210.977	150.606	147.682	210.286	207.324
cel-miR-71-3p	3p	3't1	UAUCACUAUUCUGUUUUUCG	0.414298	0.865118	0.244499	0.46925	0.877923	0.410765	1.75553
cel-miR-71-3p	3p	3'e2	UAUCACUAUUCUGUUUUUCGCCG	0.0692511	0.159759	0.289286	0.564766	0.186608	0.138552	0.142677
cel-miR-71-3p	both	5'e1_3'e1	GUAUCACUAUUCUGUUUUUCGCC	1.24289	0.661097	0	0.0607197	0.0791048	0	0.310659
cel-miR-71-5p	miRNA	-	UGAAAGACAUGGGUAGUGAGACG	600.812	6140.97	15024.5	8338.92	2942	29307.5	771.659
cel-miR-71-5p	3p	3't4	UGAAAGACAUGGGUAGUGA	9001.9	57192.5	24195.4	14466.4	15410.8	23148.2	134076
cel-miR-71-5p	3p	3'e2	UGAAAGACAUGGGUAGUGAGACGUC	0	0	1.15714	0.100132	0	0	0
cel-miR-71-5p	3p	3't1	UGAAAGACAUGGGUAGUGAGAC	243.361	4204.7	3453.18	3268.49	1500.08	6880.28	2022.39
cel-miR-71-5p	3p	3't2	UGAAAGACAUGGGUAGUGAGA	618.62	7838.34	6295.12	4333.18	3861.29	10616.4	6003.18
cel-miR-71-5p	3p	3't3	UGAAAGACAUGGGUAGUGAG	366.793	4155.39	3295.86	1828.26	3056.39	6344.99	7544.64
cel-miR-71-5p	3p	3'e1	UGAAAGACAUGGGUAGUGAGACGU	2.10019	14.9721	242.477	125.573	11.9253	75.7734	4.17292
cel-miR-71-5p	both	5't1_3't3	GAAAGACAUGGGUAGUGAG	0	0.822568	0.476193	1.28718	0.759015	0.782904	1.86226
cel-miR-71-5p	both	5't1_3't2	GAAAGACAUGGGUAGUGAGA	0.414298	2.21571	1.60727	0.875999	0.891872	4.03767	1.20496
cel-miR-71-5p	5p	5't1	GAAAGACAUGGGUAGUGAGACG	0	2.46621	3.72739	2.84637	0.230635	8.2585	0.69554
cel-miR-71-5p	both	5't1_3't1	GAAAGACAUGGGUAGUGAGAC	0.138502	2.45916	0.919462	1.80028	0.582132	0.415656	0.415505
cel-miR-71-5p	both	5'e1_3't5	AUGAAAGACAUGGGUAGUG	0	0.8797	0.192857	0.179324	0.30306	0.277104	3.24225
cel-miR-71-5p	both	5'e1_3't4	AUGAAAGACAUGGGUAGUGA	5.65123	18.1213	4.53818	4.38287	6.09388	6.23695	36.334
cel-miR-71-5p	both	5'e1_3't3	AUGAAAGACAUGGGUAGUGAG	0	1.18464	0.932266	0.955008	0.587447	4.31116	1.0748
cel-miR-71-5p	both	5'e1_3't2	AUGAAAGACAUGGGUAGUGAGA	0	3.01416	3.29196	1.61689	1.70327	2.71724	1.24596
cel-miR-71-5p	both	5'e1_3'e1	AUGAAAGACAUGGGUAGUGAGACGU	0	0	0.385714	0	0	0	0
cel-miR-71-5p	5p	5'e1	AUGAAAGACAUGGGUAGUGAGACG	0	3.19889	6.78113	4.10885	1.58546	10.585	0
cel-miR-71-5p	both	5'e1_3't1	AUGAAAGACAUGGGUAGUGAGAC	0	2.49794	1.97899	0.508846	0.338138	2.39149	0.417094
cel-miR-72-3p	miRNA	-	AGCUUCGCCACAUUCUGCCACG	464.496	594.101	193.695	138.511	29.824	191.185	654.645
cel-miR-72-3p	5p	5't1	GCUUCGCCACAUUCUGCCACG	2.18312	1.91894	1.73539	0.788302	0.161255	0.945411	1.84253
cel-miR-72-3p	both	5't1_3't2	GCUUCGCCACAUUCUGCCA	0.828597	0.795885	0	0	0	0	0
cel-miR-72-3p	5p	5'e1	CAGCUUCGCCACAUUCUGCCACG	0.414298	1.82076	0.954766	0.907961	0	0.668307	1.59142
cel-miR-72-3p	3p	3't1	AGCUUCGCCACAUUCUGCCAC	25.3678	14.8807	5.74833	6.66762	2.48146	7.1185	27.624
cel-miR-72-3p	3p	3't3	AGCUUCGCCACAUUCUGCC	0.958358	2.68169	1.15567	0.47972	1.26236	2.47131	2.52484
cel-miR-72-3p	3p	3't2	AGCUUCGCCACAUUCUGCCA	1.9342	6.72034	1.12512	1.00951	0.804722	2.69279	2.72334
cel-miR-72-5p	miRNA	-	AGGCAAGAUGUUGGCAUAGCUGA	5998.9	9955.2	19517.5	22393.3	6471.26	8228.76	2388.57
cel-miR-72-5p	3p	3't4	AGGCAAGAUGUUGGCAUAG	177.957	86.5854	242.977	135.359	233.555	223.119	190.507
cel-miR-72-5p	3p	3't3	AGGCAAGAUGUUGGCAUAGC	1671.41	1696.87	4437.58	2162.59	2004.32	2639.5	3481.3
cel-miR-72-5p	3p	3't2	AGGCAAGAUGUUGGCAUAGCU	2498.87	3082.62	10979	5497.76	5128.48	7093.33	4812.09
cel-miR-72-5p	3p	3't1	AGGCAAGAUGUUGGCAUAGCUG	577.936	1282.66	2744.43	1840.71	1113.5	1647.37	835.923
cel-miR-72-5p	3p	3'e1	AGGCAAGAUGUUGGCAUAGCUGAA	2.17688	1.86288	38.2415	18.8407	5.23209	8.82168	1.55552
cel-miR-72-5p	3p	3'e2	AGGCAAGAUGUUGGCAUAGCUGAAU	0	0	2.79643	1.25165	0.0537516	0.133661	0
cel-miR-72-5p	both	5'e1_3't3	UAGGCAAGAUGUUGGCAUAGC	0.787974	0.132648	1.7821	1.52476	0.662917	0.682979	2.36248
cel-miR-72-5p	5p	5'e1	UAGGCAAGAUGUUGGCAUAGCUGA	5.87048	5.94861	5.62283	5.49991	1.8155	1.99179	1.19908
cel-miR-72-5p	both	5'e1_3't1	UAGGCAAGAUGUUGGCAUAGCUG	0.414298	2.01682	1.11589	0.179324	0.480719	0	0.513039
cel-miR-72-5p	both	5'e1_3't2	UAGGCAAGAUGUUGGCAUAGCU	1.2441	1.44993	4.3913	1.32646	1.90965	2.04405	1.16325
cel-miR-72-5p	both	5'e1_3't4	UAGGCAAGAUGUUGGCAUAG	0.414298	0	0	0	0	0	0
cel-miR-72-5p	both	5't1_3't3	GGCAAGAUGUUGGCAUAGC	0.650116	0.358088	0.537317	0.0500659	0.198602	0.37703	0.944354
cel-miR-72-5p	5p	5't1	GGCAAGAUGUUGGCAUAGCUGA	6.65407	3.32179	7.16721	3.66791	1.81109	3.78813	0.791039
cel-miR-72-5p	both	5't1_3't2	GGCAAGAUGUUGGCAUAGCU	0.761763	0.159759	2.15977	1.88428	0.662917	1.21762	0.780251
cel-miR-72-5p	both	5't1_3't1	GGCAAGAUGUUGGCAUAGCUG	0	0.623811	1.2663	0	0.259033	0.654133	0.0740725
cel-miR-73-3p	miRNA	-	UGGCAAGAUGUAGGCAGUUCAGU	12720.6	19443.1	18414	12546.9	2592.55	5186.97	2533.23
cel-miR-73-3p	5p	5'e1	CUGGCAAGAUGUAGGCAGUUCAGU	14.4337	15.5438	12.8246	14.0978	2.26037	4.41237	3.22261
cel-miR-73-3p	both	5'e1_3't2	CUGGCAAGAUGUAGGCAGUUCA	0	0.862209	0.366748	1.49083	0.0537516	0	0.666653
cel-miR-73-3p	both	5'e1_3't1	CUGGCAAGAUGUAGGCAGUUCAG	0.969516	1.64599	1.24167	0.665082	0.198602	0.405875	0.29629
cel-miR-73-3p	5p	5't1	GGCAAGAUGUAGGCAGUUCAGU	5.09433	3.20578	4.2152	1.68771	0.344818	0.534646	0.707916
cel-miR-73-3p	both	5't1_3't2	GGCAAGAUGUAGGCAGUUCA	0.84345	0	0	0	0	0	0
cel-miR-73-3p	both	5't1_3't1	GGCAAGAUGUAGGCAGUUCAG	1.86616	0	0	0	0	0	0
cel-miR-73-3p	3p	3't4	UGGCAAGAUGUAGGCAGUU	6.40407	0.132648	3.04938	1.72521	0.445641	0.544427	0.773194
cel-miR-73-3p	3p	3't3	UGGCAAGAUGUAGGCAGUUC	23.911	9.72638	16.1824	14.7289	6.26045	3.7533	16.2977
cel-miR-73-3p	3p	3't2	UGGCAAGAUGUAGGCAGUUCA	472.475	291.848	457.765	392.904	121.48	119.701	339.928
cel-miR-73-3p	3p	3't1	UGGCAAGAUGUAGGCAGUUCAG	911.357	910.436	752.736	701.07	138.439	306.387	334.821
cel-miR-73-3p	3p	3'e1	UGGCAAGAUGUAGGCAGUUCAGUU	25.3745	19.759	92.3753	42.5389	7.79993	9.29576	5.85173
cel-miR-73-5p	miRNA	-	UGGACUUCCAUAUCGAGCCACAGC	1.68776	0.914077	0	0	0	0.267323	0
cel-miR-73-5p	3p	3'e1	UGGACUUCCAUAUCGAGCCACAGCU	0.277005	0	0	0	0	0	0
cel-miR-73-5p	3p	3't5	UGGACUUCCAUAUCGAGCC	0.828597	0	0	0	0	0	0
cel-miR-74-3p	miRNA	-	UGGCAAGAAAUGGCAGUCUACA	764.2	206.277	214.636	165.293	179.014	105.645	49.7708
cel-miR-74-3p	3p	3't2	UGGCAAGAAAUGGCAGUCUA	1.19604	0	0.244499	0	0.324779	0	0.0686043
cel-miR-74-3p	3p	3't1	UGGCAAGAAAUGGCAGUCUAC	10.6237	4.01625	7.68802	4.73865	6.77929	4.82057	6.02899
cel-miR-74-3p	3p	3'e1	UGGCAAGAAAUGGCAGUCUACAC	0.414298	0.678248	0.62073	0.818114	0.265713	0	0
cel-miR-74-3p	5p	5'e1	CUGGCAAGAAAUGGCAGUCUACA	1.53475	0.0934351	0.190477	0.339992	0.30974	0	0
cel-miR-74-3p	5p	5't1	GGCAAGAAAUGGCAGUCUACA	1.06692	0.0663238	0	0	0	0	0
cel-miR-74-5p	miRNA	-	CGGGCUUCCAUCUCUUUCCCAGC	17.9563	1.35833	1.85649	1.714	0.126177	1.90549	0.901204
cel-miR-74-5p	3p	3't1	CGGGCUUCCAUCUCUUUCCCAG	0.414298	0	0.289286	0.358649	0.0537516	0.133661	0
cel-miR-74-5p	3p	3't3	CGGGCUUCCAUCUCUUUCCC	0.414298	0	0	0	0	0	0
cel-miR-75-3p	miRNA	-	UUAAAGCUACCAACCGGCUUCA	8.11315	1.03989	12.8229	9.34322	23.6472	51.1435	15.5668
cel-miR-75-3p	3p	3't1	UUAAAGCUACCAACCGGCUUC	0.207753	0	0.538507	0.364318	0.812767	0.534646	0.552863
cel-miR-75-5p	miRNA	-	CAGUCGGUUGCAAGCUUAAAUA	5.07825	11.1861	29.4048	22.3863	17.5612	49.7457	10.1388
cel-miR-75-5p	3p	3't3	CAGUCGGUUGCAAGCUUAA	0.414298	0.958553	2.14101	0.200263	0.198602	1.71469	0.782286
cel-miR-75-5p	3p	3't2	CAGUCGGUUGCAAGCUUAAA	0.138502	5.03154	3.5732	2.19144	0.940624	8.4243	8.09935
cel-miR-75-5p	3p	3't1	CAGUCGGUUGCAAGCUUAAAU	0	4.04023	19.6893	7.22622	8.32822	42.8692	27.4613
cel-miR-76-3p	miRNA	-	UUCGUUGUUGAUGAAGCCUUGA	2634.67	319.95	845.691	426.258	417.153	353.905	705.538
cel-miR-76-3p	5p	5't1	UCGUUGUUGAUGAAGCCUUGA	2.20225	0	0	0.0607197	0.0791048	0	0
cel-miR-76-3p	5p	5'e1	AUUCGUUGUUGAUGAAGCCUUGA	3.82132	0.132219	0.382144	0.928031	0.582132	0.668307	0.706179
cel-miR-76-3p	3p	3't1	UUCGUUGUUGAUGAAGCCUUG	16.9508	1.3807	9.04992	1.96451	5.02177	5.65426	9.43196
cel-miR-76-3p	3p	3't2	UUCGUUGUUGAUGAAGCCUU	1.88591	0	0.47266	0	0.291066	0.415656	0.417094
cel-miR-76-3p	3p	3'e1	UUCGUUGUUGAUGAAGCCUUGAU	4.42447	0	3.57205	0.819711	1.42498	1.08885	5.01692
cel-miR-76-3p	3p	3't3	UUCGUUGUUGAUGAAGCCU	0.346256	0	0	0	0	1.59881	0.0578169
cel-miR-76-5p	miRNA	-	UGGGCUUCACAAUAGUCGAAUA	0.760554	0.0934351	0	0	0	0	0
cel-miR-76-5p	5p	5't1	GGGCUUCACAAUAGUCGAAUA	0	0	0	0.425038	0	0	0
cel-miR-77-3p	miRNA	-	UUCAUCAGGCCAUAGCUGUCCA	24.5576	6.16007	468.746	678.187	3803.12	24399.7	1018.98
cel-miR-77-3p	5p	5'e1	UUUCAUCAGGCCAUAGCUGUCCA	0	0	0	0.419184	1.54279	11.9211	0.0740725
cel-miR-77-3p	both	5'e1_3't1	UUUCAUCAGGCCAUAGCUGUCC	0	0	0	0	0.0724253	0.415656	0
cel-miR-77-3p	3p	3't3	UUCAUCAGGCCAUAGCUGU	0	0	0.183374	0	3.80348	19.3566	2.0639
cel-miR-77-3p	3p	3't2	UUCAUCAGGCCAUAGCUGUC	0	0	0	0	9.94235	47.29	6.00443
cel-miR-77-3p	3p	3't1	UUCAUCAGGCCAUAGCUGUCC	0	0.0934351	4.87907	6.80242	72.6648	543.524	138.43
cel-miR-77-3p	3p	3'e1	UUCAUCAGGCCAUAGCUGUCCAA	0	0.18687	3.63761	3.4131	24.6655	89.0728	0.290822
cel-miR-77-3p	5p	5't1	UCAUCAGGCCAUAGCUGUCCA	0.828597	0	0	0.0607197	1.91996	14.2958	0.906672
cel-miR-77-5p	miRNA	-	GAUGGUUGUGCUCUGAGGAAAU	0.414298	1.71813	40.375	81.4467	84.8133	571.362	195.309
cel-miR-77-5p	both	5'e1_3't1	GGAUGGUUGUGCUCUGAGGAAA	0	0	0	0	0	0.599553	0
cel-miR-77-5p	both	5'e2_3't2	UGGAUGGUUGUGCUCUGAGGAA	0	0	0.761908	0	0	0	0
cel-miR-77-5p	3p	3't3	GAUGGUUGUGCUCUGAGGA	0	0	0.713588	0.690453	1.19298	11.9239	1.84959
cel-miR-77-5p	3p	3't2	GAUGGUUGUGCUCUGAGGAA	0	0	0	0.100132	1.27345	16.5016	6.10986
cel-miR-77-5p	3p	3't1	GAUGGUUGUGCUCUGAGGAAA	0	0	4.04914	2.20191	6.20693	95.4375	43.8873
cel-miR-77-5p	3p	3'e1	GAUGGUUGUGCUCUGAGGAAAUA	0	0	0	0.200263	0.144851	0.81664	0
cel-miR-77-5p	5p	5't1	AUGGUUGUGCUCUGAGGAAAU	0	0	0	0	0.0537516	0.400984	0.0740725
cel-miR-78	miRNA	-	UGGAGGCCUGGUUGUUUGUGC	21.7507	32.839	7.2578	3.07218	5.249	97.7399	14.7665
cel-miR-78	3p	3't1	UGGAGGCCUGGUUGUUUGUG	3.19927	11.0734	1.8399	1.89191	0.92195	16.1166	2.08965
cel-miR-78	3p	3't2	UGGAGGCCUGGUUGUUUGU	0	0.0934351	0.192857	0.250329	0.0537516	0.682979	0.0686043
cel-miR-78	3p	3'e1	UGGAGGCCUGGUUGUUUGUGCU	0	0	0	0.182159	0	2.80898	0
cel-miR-78	both	5'e1_3't1	UUGGAGGCCUGGUUGUUUGUG	0.414298	0.704289	0	0.448311	0.215006	2.69279	0.520352
cel-miR-78	both	5'e3_3't3	UAUUGGAGGCCUGGUUGUUUG	0	1.28953	0	0.400527	0.215006	3.91946	0.205813
cel-miR-784-3p	miRNA	-	UAUGUACAAAUGUUGCGCUGCC	0	0	0.476193	0	0.144851	0.272213	0
cel-miR-784-3p	3p	3'e1	UAUGUACAAAUGUUGCGCUGCCU	0	0	0.385714	0	0	0.138552	0
cel-miR-784-5p	miRNA	-	UGGCACAAUCUGCGUACGUAGA	0.552801	12.5227	17.478	27.9471	15.6999	56.6605	65.3742
cel-miR-784-5p	3p	3'e1	UGGCACAAUCUGCGUACGUAGAA	0	0	0.192857	0.0500659	0.252354	0.272213	0.991383
cel-miR-785-3p	miRNA	-	UAAGUGAAUUGUUUUGUGUAGA	108.031	190.074	277.664	253.261	235.361	795.275	131.108
cel-miR-785-3p	3p	3't2	UAAGUGAAUUGUUUUGUGUA	0	0	0	0	0	0.554208	0.0740725
cel-miR-785-3p	3p	3't1	UAAGUGAAUUGUUUUGUGUAG	0.479179	1.63509	3.78813	1.06881	1.31248	4.69002	3.8324
cel-miR-785-3p	3p	3'e1	UAAGUGAAUUGUUUUGUGUAGAU	0	0	0.385714	0.833568	0.489668	2.58358	0.634141
cel-miR-785-3p	5p	5'e1	GUAAGUGAAUUGUUUUGUGUAGA	0	0	0.289286	0.0896622	0	0.267323	0.536607
cel-miR-786-3p	miRNA	-	UAAUGCCCUGAAUGAUGUUCAAU	17.6023	9.61896	8.57895	8.91762	268.558	1191.32	7.67255
cel-miR-786-3p	3p	3't1	UAAUGCCCUGAAUGAUGUUCAA	0	0.624025	0.183374	0.0500659	7.18658	49.6384	1.17592
cel-miR-786-3p	3p	3'e1	UAAUGCCCUGAAUGAUGUUCAAUC	0	0	0	0	0.217276	1.61604	0
cel-miR-786-3p	3p	3't2	UAAUGCCCUGAAUGAUGUUCA	0	0	0	0	0.15821	0.81664	0.137209
cel-miR-786-3p	5p	5't1	AAUGCCCUGAAUGAUGUUCAAU	18.4871	2.31796	1.89749	2.74678	115.797	405.068	0.928545
cel-miR-786-3p	both	5't1_3't1	AAUGCCCUGAAUGAUGUUCAA	0	0	0	0	0.864564	6.57211	0
cel-miR-786-3p	5p	5'e1	GUAAUGCCCUGAAUGAUGUUCAAU	0	0	0	0	0.397204	1.59954	0.231267
cel-miR-787-3p	miRNA	-	UAAGCUCGUUUUAGUAUCUUUCG	55.6696	45.0245	48.4289	69.7104	57.407	50.5716	72.5697
cel-miR-787-3p	3p	3'e1	UAAGCUCGUUUUAGUAUCUUUCGU	0	0.0934351	0.385714	0.429654	0.457635	0.539536	1.11109
cel-miR-787-3p	5p	5't1	AAGCUCGUUUUAGUAUCUUUCG	1.24102	0	0	0.100132	0.316419	0	0.578169
cel-miR-787-5p	miRNA	-	AAAGAUACAUACGAUCUUACA	0	0	0	0	0	0	0
cel-miR-787-5p	3p	3'e1	AAAGAUACAUACGAUCUUACAU	0	0	0.380954	0.0500659	0.30974	0	0
cel-miR-788-3p	miRNA	-	GGAAAUGGAUUAGAAUCGUGGAAA	1.24102	0	9.81275	23.3785	5.74398	2.99746	0
cel-miR-788-3p	both	5'e1_3't5	UGGAAAUGGAUUAGAAUCGU	0	0	0	0.358649	0.0537516	0	0
cel-miR-788-3p	both	5'e1_3't4	UGGAAAUGGAUUAGAAUCGUG	0	0.0934351	0.0964286	0.996754	0.445641	0.668307	0.0686043
cel-miR-788-3p	both	5'e1_3't2	UGGAAAUGGAUUAGAAUCGUGGA	0	0	0.827793	1.61848	2.044	2.965	0
cel-miR-788-3p	both	5'e1_3't1	UGGAAAUGGAUUAGAAUCGUGGAA	0	0.596914	2.01667	1.19111	1.07879	0.93563	0
cel-miR-788-3p	both	5'e1_3't3	UGGAAAUGGAUUAGAAUCGUGG	0	0	0	0.400527	0.0791048	0.410765	0
cel-miR-788-3p	5p	5'e1	UGGAAAUGGAUUAGAAUCGUGGAAA	0	0	0.0964286	0.400527	0.0724253	0	0
cel-miR-788-3p	3p	3't4	GGAAAUGGAUUAGAAUCGUG	1.72949	1.39109	4.29347	7.39041	0.982971	0.138552	0
cel-miR-788-3p	3p	3't2	GGAAAUGGAUUAGAAUCGUGGA	1.24102	0	16.6868	16.5692	33.7257	40.6303	0
cel-miR-788-3p	3p	3't1	GGAAAUGGAUUAGAAUCGUGGAA	3.23636	0.690349	17.8507	29.8092	39.3542	33.6059	0.518508
cel-miR-788-3p	3p	3't5	GGAAAUGGAUUAGAAUCGU	1.23274	0.18687	0.524301	0.704126	0.23368	0	0.222218
cel-miR-788-3p	3p	3't3	GGAAAUGGAUUAGAAUCGUGG	0	0	1.14409	1.8145	1.39962	0.955192	0
cel-miR-788-3p	both	5't1_3't1	GAAAUGGAUUAGAAUCGUGGAA	0	0	0.289286	0.179324	2.0545	0.133661	0
cel-miR-788-3p	5p	5't1	GAAAUGGAUUAGAAUCGUGGAAA	0	0	0.385714	1.27849	1.11387	0.826421	0
cel-miR-788-5p	miRNA	-	UCCGCUUCUAACUUCCAUUUGCAG	4.69258	17.5411	108.018	279.917	41.2521	1.7013	0.538196
cel-miR-788-5p	5p	5'e1	UUCCGCUUCUAACUUCCAUUUGCAG	0	0	0.964286	0.519316	0.0537516	0	0
cel-miR-788-5p	both	5'e1_3't2	UUCCGCUUCUAACUUCCAUUUGC	0	0.18687	0	1.36335	0.144851	0	0
cel-miR-788-5p	3p	3't3	UCCGCUUCUAACUUCCAUUUG	0	0.981471	2.93682	2.8144	1.31521	0.400984	0.148145
cel-miR-788-5p	3p	3't2	UCCGCUUCUAACUUCCAUUUGC	0.622052	1.8226	2.53243	9.80514	6.40694	0.138552	0.594424
cel-miR-788-5p	3p	3't1	UCCGCUUCUAACUUCCAUUUGCA	1.65961	2.02555	10.4028	23.4308	13.7882	2.09844	2.68929
cel-miR-788-5p	3p	3'e1	UCCGCUUCUAACUUCCAUUUGCAGA	0	0	1.30399	1.08353	0.46127	0	0
cel-miR-788-5p	both	5't1_3't1	CCGCUUCUAACUUCCAUUUGCA	0	0.0934351	0.305623	0.250329	1.31443	0	0
cel-miR-788-5p	5p	5't1	CCGCUUCUAACUUCCAUUUGCAG	0	0.517419	2.90747	10.7643	3.86996	1.21762	0
cel-miR-788-5p	both	5't1_3'e1	CCGCUUCUAACUUCCAUUUGCAGA	0	0	0.953576	1.22843	0.979336	0	0
cel-miR-788-5p	both	5't1_3't2	CCGCUUCUAACUUCCAUUUGC	0	0	0.698441	0	0	0.272213	0
cel-miR-789-2-5p	miRNA	-	AAUUGAUGACUCAGGCAGGGAC	0.874043	5.80399	2.23982	1.09739	0.398569	1.75227	0.137209
cel-miR-789-2-5p	3p	3'e1	AAUUGAUGACUCAGGCAGGGACU	3.94739	71.5363	39.5324	25.7863	3.76418	44.8083	3.54092
cel-miR-789-2-5p	3p	3't1	AAUUGAUGACUCAGGCAGGGA	0.414298	0.980187	0.578572	0.959439	0.653192	4.29393	0
cel-miR-789-2-5p	3p	3't2	AAUUGAUGACUCAGGCAGGG	0	1.59737	0.802914	0.179324	0.237314	0.554208	0
cel-miR-789-2-5p	3p	3't3	AAUUGAUGACUCAGGCAGG	0	0.0934351	0.0964286	0	0	0.415656	0
cel-miR-789-2-5p	both	5't1_3'e1	AUUGAUGACUCAGGCAGGGACU	0	1.3473	0.0964286	0	0	1.39896	0
cel-miR-789-2-5p	both	5'e1_3'e1	CAAUUGAUGACUCAGGCAGGGACU	0	0.661097	0	0	0	0	0
cel-miR-789-5p	miRNA	-	AAUUGAUGACCCAGACAAGGAC	0	0.37374	0.340927	0.150198	0.681591	0.400984	0
cel-miR-789-5p	3p	3'e1	AAUUGAUGACCCAGACAAGGACU	0	10.919	10.1422	10.9367	7.5473	25.0287	1.43582
cel-miR-79-3p	miRNA	-	AUAAAGCUAGGUUACCAAAGCU	456.27	177.373	403.301	425.786	490.922	331.744	280.506
cel-miR-79-3p	both	5'e3_3't3	UUCAUAAAGCUAGGUUACCAAA	0	0	0	0.965846	0.0537516	0.133661	0
cel-miR-79-3p	3p	3't3	AUAAAGCUAGGUUACCAAA	3.625	1.94002	3.54237	2.21749	1.81609	3.19346	11.8632
cel-miR-79-3p	3p	3't2	AUAAAGCUAGGUUACCAAAG	13.5313	10.5276	25.8373	18.346	18.4889	16.498	82.6226
cel-miR-79-3p	3p	3't1	AUAAAGCUAGGUUACCAAAGC	31.4423	11.5184	25.958	26.3961	34.7981	35.3324	76.1449
cel-miR-79-3p	3p	3'e1	AUAAAGCUAGGUUACCAAAGCUC	0	0.795885	0	0	0.132856	0.399702	0.115634
cel-miR-79-3p	5p	5't1	UAAAGCUAGGUUACCAAAGCU	1.33648	0	0.883005	1.73869	0.15153	3.88677	0
cel-miR-79-3p	both	5'e1_3't1	CAUAAAGCUAGGUUACCAAAGC	0.691303	0	0	0.485758	0.0791048	0.138552	0.897771
cel-miR-79-3p	5p	5'e1	CAUAAAGCUAGGUUACCAAAGCU	1.65961	2.2022	1.22985	0.47972	1.67124	1.35618	0.850593
cel-miR-79-5p	miRNA	-	CUUUGGUGAUUCAGCUUCAAUGA	25.0216	9.7124	16.2969	13.5993	10.9088	12.0304	7.0389
cel-miR-79-5p	5p	5'e1	UCUUUGGUGAUUCAGCUUCAAUGA	0	0	1.02541	0.379588	0.205282	0.133661	0.148145
cel-miR-79-5p	both	5'e1_3't2	UCUUUGGUGAUUCAGCUUCAAU	0	0	0	0	0	0	0.48023
cel-miR-79-5p	3p	3't2	CUUUGGUGAUUCAGCUUCAAU	4.66201	0	0.656034	0	0.211961	0	0.216749
cel-miR-79-5p	3p	3't1	CUUUGGUGAUUCAGCUUCAAUG	4.21465	1.12622	0.681855	0.210917	0.284386	0.410765	0.0686043
cel-miR-79-5p	3p	3't3	CUUUGGUGAUUCAGCUUCAA	2.48579	0.280305	0.122249	0.150198	0	0.133661	0.184238
cel-miR-79-5p	5p	5't1	UUUGGUGAUUCAGCUUCAAUGA	2.14316	1.77778	0.977053	2.00854	1.7423	1.64306	6.23544
cel-miR-790-3p	miRNA	-	CGGCGUUAGCUCUGUGUCAAACC	28.3273	1.19438	1.91051	1.71153	0.92863	0.272213	7.84098
cel-miR-790-3p	3p	3't1	CGGCGUUAGCUCUGUGUCAAAC	0.138502	0	0	0.268987	0	0.272213	1.70174
cel-miR-790-3p	5p	5'e1	GCGGCGUUAGCUCUGUGUCAAACC	0.381852	0	0	0	0.0537516	0	0.518508
cel-miR-790-5p	miRNA	-	CUUGGCACUCGCGAACACCGCG	1349.37	1702.79	1347.59	1552.67	235.222	191.614	3951.41
cel-miR-790-5p	5p	5't1	UUGGCACUCGCGAACACCGCG	4.35338	0.715748	2.43145	0.601159	0.482989	1.10353	8.16457
cel-miR-790-5p	both	5't1_3't1	UUGGCACUCGCGAACACCGC	0	0	0.192857	0	0	0	1.17721
cel-miR-790-5p	5p	5'e1	GCUUGGCACUCGCGAACACCGCG	0.713689	1.15376	0.573811	1.2453	0	0.138552	2.09194
cel-miR-790-5p	both	5'e1_3't1	GCUUGGCACUCGCGAACACCGC	0	0	0	0	0	0	0.48023
cel-miR-790-5p	3p	3't2	CUUGGCACUCGCGAACACCG	3.5537	1.33806	3.33083	4.46201	2.95864	2.06415	40.0618
cel-miR-790-5p	3p	3't1	CUUGGCACUCGCGAACACCGC	38.6165	46.5289	80.1429	57.7018	18.2773	21.8047	552.282
cel-miR-790-5p	3p	3't3	CUUGGCACUCGCGAACACC	2.00761	0.330549	3.80583	0.809242	0.733662	0	13.9602
cel-miR-790-5p	3p	3'e1	CUUGGCACUCGCGAACACCGCGA	3.11509	2.49409	3.07213	2.6328	0.918905	0.272213	10.827
cel-miR-790-5p	3p	3'e2	CUUGGCACUCGCGAACACCGCGAU	0	0.18687	0	0	0	0	0.816344
cel-miR-791-3p	miRNA	-	UUUGGCACUCCGCAGAUAAGGCAA	0.484758	32.4972	21.9379	33.729	3.50315	2.84112	53.2437
cel-miR-791-3p	3p	3't3	UUUGGCACUCCGCAGAUAAGG	0	0	0.530214	1.12829	0.0791048	0.410765	28.3217
cel-miR-791-3p	3p	3't2	UUUGGCACUCCGCAGAUAAGGC	0	0.529734	0.884195	0.419184	0	0	96.3269
cel-miR-791-3p	3p	3't1	UUUGGCACUCCGCAGAUAAGGCA	0	6.53428	7.83424	6.66141	0.646513	1.07418	84.3718
cel-miR-791-3p	3p	3'e1	UUUGGCACUCCGCAGAUAAGGCAAU	0	0.18687	0.66667	2.15875	0	0	0.444435
cel-miR-791-3p	3p	3't4	UUUGGCACUCCGCAGAUAAG	0	0.467175	0	0	0	0	1.35439
cel-miR-791-3p	both	5't1_3't2	UUGGCACUCCGCAGAUAAGGC	0	0	0	0	0	0	1.102
cel-miR-791-3p	both	5't1_3't1	UUGGCACUCCGCAGAUAAGGCA	0	0.18687	0	0	0	0	4.50308
cel-miR-791-3p	5p	5't1	UUGGCACUCCGCAGAUAAGGCAA	0.828597	2.1582	1.18863	2.38745	0.223955	0	7.56334
cel-miR-791-5p	miRNA	-	ACCUUAUCCGUUGUAGCCAAAGU	0.900265	7.24375	11.322	8.45035	3.79617	2.26529	18.2951
cel-miR-791-5p	3p	3't2	ACCUUAUCCGUUGUAGCCAAA	1.23164	0.931442	0.717158	0.537973	0	0.272213	1.26063
cel-miR-791-5p	3p	3'e1	ACCUUAUCCGUUGUAGCCAAAGUU	0.572779	0	1.24524	0.242879	0.6128	0.267323	0.29629
cel-miR-791-5p	3p	3't1	ACCUUAUCCGUUGUAGCCAAAG	0	0.649638	0.855994	0.546477	0.15153	0	2.11724
cel-miR-791-5p	3p	3't3	ACCUUAUCCGUUGUAGCCAA	0	0	0.366748	0.100132	0.237314	0	0.0578169
cel-miR-791-5p	both	5'e1_3't2	UACCUUAUCCGUUGUAGCCAAA	0	0	0.0611247	0	0	0	0.59258
cel-miR-791-5p	5p	5'e1	UACCUUAUCCGUUGUAGCCAAAGU	0	1.2188	1.49778	0.848838	0.30974	0	0
cel-miR-792-3p	miRNA	-	UUGAAAUCUCUUCAACUUUCAGA	1.54229	0.159759	0.67024	0.588039	1.80605	0.0999256	0.0686043
cel-miR-792-3p	3p	3't2	UUGAAAUCUCUUCAACUUUCA	0	0	0	0	0	0	0.444435
cel-miR-792-3p	5p	5't1	UGAAAUCUCUUCAACUUUCAGA	0.648808	0.132648	0	0.364318	0.161255	0	0
cel-miR-793	miRNA	-	UGAGGUAUCUUAGUUAGACAGA	75.0081	193.775	359.101	306.828	201.367	102.681	272.996
cel-miR-793	3p	3't2	UGAGGUAUCUUAGUUAGACA	0	0	0	0	0.375485	0.133661	3.15555
cel-miR-793	3p	3't1	UGAGGUAUCUUAGUUAGACAG	0	0.451309	1.71548	1.94339	1.77952	1.60987	10.5562
cel-miR-793	5p	5't1	GAGGUAUCUUAGUUAGACAGA	0	0	0.366748	0	0	0	0
cel-miR-793	both	5'e1_3't2	UUGAGGUAUCUUAGUUAGACA	0	0	0	0	0	0	0.495046
cel-miR-793	5p	5'e1	UUGAGGUAUCUUAGUUAGACAGA	0.990693	0.984594	1.63662	1.10145	0.521701	0	0.379264
cel-miR-794-3p	miRNA	-	UGAAAACGUUGUCUAUCUCGAA	0	0	2.9814	2.17845	3.82961	4.36935	6.34771
cel-miR-794-3p	3p	3't1	UGAAAACGUUGUCUAUCUCGA	0	0	1.67878	1.94783	1.79878	0.410765	2.05743
cel-miR-794-5p	miRNA	-	UGAGGUAAUCAUCGUUGUCACU	0	2.12249	13.5491	7.80676	12.6031	12.8155	21.6796
cel-miR-794-5p	3p	3'e1	UGAGGUAAUCAUCGUUGUCACUU	0	0	0.192857	0	0	0.415656	0.820224
cel-miR-795-3p	miRNA	-	AAUCGUGAUCAGUAUACUUCGUC	0.859168	1.59468	14.1459	12.6735	4.85824	4.60807	5.01826
cel-miR-795-3p	3p	3't1	AAUCGUGAUCAGUAUACUUCGU	0	0.0934351	0.190477	0.358649	0.237314	0.133661	0
cel-miR-795-3p	3p	3't4	AAUCGUGAUCAGUAUACUU	0	0	0	0.450593	0	0	0
cel-miR-795-3p	3p	3't2	AAUCGUGAUCAGUAUACUUCG	0.414298	0	0.192857	0	0	0	0
cel-miR-795-5p	miRNA	-	UGAGGUAGAUUGAUCAGCGAGCUU	0	3.5631	144.848	91.7584	17.6829	21.7948	0
cel-miR-795-5p	3p	3't2	UGAGGUAGAUUGAUCAGCGAGC	0	0	1.33695	0.529785	1.16458	1.18878	0.370363
cel-miR-795-5p	3p	3't1	UGAGGUAGAUUGAUCAGCGAGCU	0	0.18687	13.1329	12.0492	4.48584	8.53835	0.897325
cel-miR-795-5p	3p	3't4	UGAGGUAGAUUGAUCAGCGA	0	0	0	0.350461	0.294111	0	0
cel-miR-795-5p	3p	3't3	UGAGGUAGAUUGAUCAGCGAG	0	0	0.867857	0.788302	0.706944	0.687869	0
cel-miR-796	miRNA	-	UGGAAUGUAGUUGAGGUUAGUAA	43.9111	61.247	36.0114	51.3467	3.95469	4.96841	2.63927
cel-miR-796	3p	3't1	UGGAAUGUAGUUGAGGUUAGUA	8.55385	8.56145	2.88161	5.97379	1.07575	0.678088	0.617439
cel-miR-796	3p	3't2	UGGAAUGUAGUUGAGGUUAGU	18.9832	5.06888	3.36138	4.01357	0.644243	0.544427	3.45169
cel-miR-796	3p	3't3	UGGAAUGUAGUUGAGGUUAG	0.207753	0	0.183374	0.425038	0	0	0
cel-miR-796	5p	5'e1	CUGGAAUGUAGUUGAGGUUAGUAA	0	0	0	0.789356	0	0	0
cel-miR-797-3p	miRNA	-	UUUUCAUUGGUUUCUGUGAAAU	0	0	0	0	0	0	0
cel-miR-797-3p	3p	3'e1	UUUUCAUUGGUUUCUGUGAAAUC	0	0	0	0	0.0791048	0	0.798542
cel-miR-797-5p	miRNA	-	UAUCACAGCAAUCACAAUGAGAAGA	0	0	24.4294	34.8369	6.61649	2.07705	1.48145
cel-miR-797-5p	5p	5't1	AUCACAGCAAUCACAAUGAGAAGA	0	0	0	1.92492	0.126177	0	0
cel-miR-797-5p	3p	3't4	UAUCACAGCAAUCACAAUGAG	0	0	0	0	0.205282	0	0.883402
cel-miR-797-5p	3p	3't3	UAUCACAGCAAUCACAAUGAGA	0	0	0.244499	0.688171	0.442596	2.04098	5.10803
cel-miR-797-5p	3p	3't2	UAUCACAGCAAUCACAAUGAGAA	0	0.795885	0.861907	0.400527	2.2631	0.806859	3.03271
cel-miR-797-5p	3p	3't1	UAUCACAGCAAUCACAAUGAGAAG	0	0.0934351	1.14762	8.29374	3.02411	1.83802	5.03818
cel-miR-798	miRNA	-	UAAGCCUUACAUAUUGACUGA	0	0	0	0	0.701629	0	0
cel-miR-798	3p	3't1	UAAGCCUUACAUAUUGACUG	0	0	0	0	0.560728	0	0
cel-miR-799	miRNA	-	UGAACCCUGAUAAAGCUAGUGG	5.77092	4.16805	26.4306	47.8391	17.2354	72.2932	25.982
cel-miR-799	3p	3't1	UGAACCCUGAUAAAGCUAGUG	0.484758	0.0934351	0.681855	0.490189	0.969612	3.82077	1.6655
cel-miR-799	3p	3't2	UGAACCCUGAUAAAGCUAGU	0.414298	0	0.305623	0	0.15821	0.277104	0
cel-miR-80-3p	miRNA	-	UGAGAUCAUUAGUUGAAAGCCGA	1578.8	4971.8	12989.6	20734.9	17676.9	32757.4	4716.76
cel-miR-80-3p	3p	3't2	UGAGAUCAUUAGUUGAAAGCC	56.5944	70.5679	195.977	209.526	693.78	673.172	845.935
cel-miR-80-3p	3p	3't1	UGAGAUCAUUAGUUGAAAGCCG	51.4402	82.1106	259.594	280.457	761.844	842.495	532.501
cel-miR-80-3p	3p	3'e1	UGAGAUCAUUAGUUGAAAGCCGAA	5.52116	10.9526	97.4911	149.902	65.7423	130.41	7.0708
cel-miR-80-3p	3p	3't4	UGAGAUCAUUAGUUGAAAG	0.207753	0.18687	1.97755	4.92116	10.0908	8.1664	15.9413
cel-miR-80-3p	3p	3't3	UGAGAUCAUUAGUUGAAAGC	7.96893	6.24761	25.6608	19.9333	98.6356	82.2436	180.425
cel-miR-80-3p	3p	3'e2	UGAGAUCAUUAGUUGAAAGCCGAAU	0	0	1.05833	0.85112	0.312785	0.267323	0
cel-miR-80-3p	5p	5't1	GAGAUCAUUAGUUGAAAGCCGA	1.95036	0.781858	5.18749	2.85899	2.13724	4.36085	0.771052
cel-miR-80-3p	both	5'e1_3't1	UUGAGAUCAUUAGUUGAAAGCCG	1.24102	0.71746	3.48034	1.87485	7.03001	4.50375	0.69698
cel-miR-80-3p	5p	5'e1	UUGAGAUCAUUAGUUGAAAGCCGA	1.57789	2.35567	11.1541	14.7866	11.8025	21.3271	1.2572
cel-miR-80-3p	both	5'e1_3't2	UUGAGAUCAUUAGUUGAAAGCC	0.414298	0	0.7688	0.548443	1.2197	1.48984	1.81478
cel-miR-80-3p	both	5'e1_3't4	UUGAGAUCAUUAGUUGAAAG	0	0	0	0	0.126177	0	0.48023
cel-miR-80-5p	miRNA	-	AGCUUUCGACAUGAUUCUGAAC	885.546	404.949	1168.11	1276.35	982.957	2566.74	258.499
cel-miR-80-5p	5p	5'e1	CAGCUUUCGACAUGAUUCUGAAC	1.24289	0	0.157553	0.619448	0.658507	3.00828	0
cel-miR-80-5p	3p	3't2	AGCUUUCGACAUGAUUCUGA	8.43896	5.62615	7.34615	5.02696	5.017	12.8536	6.32189
cel-miR-80-5p	3p	3't1	AGCUUUCGACAUGAUUCUGAA	48.3103	21.3309	39.716	29.2928	23.4149	95.3816	51.2938
cel-miR-80-5p	3p	3't3	AGCUUUCGACAUGAUUCUG	0	0	0	0.607197	0.198602	0	0.0686043
cel-miR-80-5p	3p	3'e1	AGCUUUCGACAUGAUUCUGAACA	0.414298	0	0	0.221571	0.223955	0.138552	0
cel-miR-80-5p	5p	5't1	GCUUUCGACAUGAUUCUGAAC	0.668242	0.397943	0.0611247	0.0896622	0.0724253	0.238478	0
cel-miR-80-5p	both	5't1_3't2	GCUUUCGACAUGAUUCUGA	0	0.594988	0	0	0	1.59881	0
cel-miR-800-3p	miRNA	-	GCCAAACUCGGAAAUUGUCUGC	3.74475	1.81884	10.5966	6.8044	5.75289	14.6297	0.148145
cel-miR-800-3p	both	5't1_3'e1	CCAAACUCGGAAAUUGUCUGCC	0.967099	0.0663238	0	0.450593	0	0.138552	0.29629
cel-miR-800-3p	5p	5't1	CCAAACUCGGAAAUUGUCUGC	0.414298	0	0.190477	0	0.107503	0.400984	0
cel-miR-800-3p	3p	3't1	GCCAAACUCGGAAAUUGUCUG	0	0	0.192857	0.607197	0	0	0
cel-miR-800-5p	miRNA	-	UGACAAUUUCCGAGUUAGGCCA	1.05009	0	0.183374	0	0.223955	0.277104	0
cel-miR-800-5p	3p	3't1	UGACAAUUUCCGAGUUAGGCC	0.763705	0	0	0.300395	0	0	0
cel-miR-81-5p	miRNA	-	CGGUUUUCACCGUGAUCUGAGA	4.40108	0	0.373851	0	1.08379	1.09374	0.404718
cel-miR-81-5p	3p	3't1	CGGUUUUCACCGUGAUCUGAG	0.572779	0	0	0.910796	0	0	0.0686043
cel-miR-8186-3p	miRNA	-	CAGCAAAGUCCUUUGAGCAGUU	0	0	0	0	0	0	0
cel-miR-8186-3p	3p	3't1	CAGCAAAGUCCUUUGAGCAGU	0	0.37374	0	0	0	0	0
cel-miR-8186-5p	miRNA	-	ACUGCUCAAAGGACUUUGCUGC	0	0	0.385714	0	0	0.801969	0.578169
cel-miR-8186-5p	3p	3't2	ACUGCUCAAAGGACUUUGCU	0	0	0	0	0	0.554208	0
cel-miR-8186-5p	5p	5'e1	AACUGCUCAAAGGACUUUGCUGC	0	0	0	0.700922	0	0	0
cel-miR-8189-3p	miRNA	-	AUGGCCUAGUGGAUAAGAGGGA	0	2.24244	5.15287	7.66684	2.37818	2.86558	0
cel-miR-8189-3p	both	5't1_3't1	UGGCCUAGUGGAUAAGAGGG	0	0	0	0.950208	0.45459	0.277104	0
cel-miR-8189-3p	3p	3't1	AUGGCCUAGUGGAUAAGAGGG	0.831014	2.44756	3.0399	0.996754	0.0537516	0.272213	0
cel-miR-8189-3p	3p	3't2	AUGGCCUAGUGGAUAAGAGG	0	0	0	0	0	1.20295	0.411626
cel-miR-8189-3p	3p	3't3	AUGGCCUAGUGGAUAAGAG	0	0	0	0	0	0.400984	0
cel-miR-8189-3p	5p	5'e1	CAUGGCCUAGUGGAUAAGAGGGA	0	0	0	0.450593	0.434552	0	0
cel-miR-8190-3p	miRNA	-	AUUCCUACCGAUUUUCAGCG	3.74354	0.861567	0	0	0.0791048	0.277104	0
cel-miR-8190-3p	3p	3'e1	AUUCCUACCGAUUUUCAGCGA	3.55261	0.198329	0.0964286	0.150198	0.0791048	0	0
cel-miR-8196a-3p	miRNA	-	GUAGUUAAUUUUUCUUUGGGAAU	4.5578	4.39392	1.77784	2.95056	3.27674	2.28796	0.91746
cel-miR-8196a-3p	3p	3't1	GUAGUUAAUUUUUCUUUGGGAA	0.771147	1.43471	0.218678	0.450961	1.35619	0.971692	0.395668
cel-miR-8196a-3p	both	5't1_3't1	UAGUUAAUUUUUCUUUGGGAA	0.84345	0	0	0	0	0	0
cel-miR-8196a-3p	both	5'e1_3't2	CGUAGUUAAUUUUUCUUUGGGA	10.2994	0.66281	3.03227	1.38164	2.67289	0.81175	0.516472
cel-miR-8196a-3p	both	5'e1_3't1	CGUAGUUAAUUUUUCUUUGGGAA	21.5798	10.2281	9.53692	14.5853	6.59949	7.00884	1.13968
cel-miR-8196a-3p	5p	5'e1	CGUAGUUAAUUUUUCUUUGGGAAU	3.26433	0.889106	2.03773	3.73492	0.706944	1.8772	0
cel-miR-8196a-3p	both	5'e1_3't3	CGUAGUUAAUUUUUCUUUGGG	0.277005	0	0.411535	0.22939	0.186608	0	0
cel-miR-8196b-3p	miRNA	-	UGUAGUUAAUUUUUUCUUUGGGAA	1.05009	0.226083	0.542078	0.59334	0.252354	0.544427	0
cel-miR-8196b-3p	3p	3't1	UGUAGUUAAUUUUUUCUUUGGGA	0.668242	0.0934351	0.286906	0	0	0	0.0686043
cel-miR-8197-3p	miRNA	-	GUUGGCAAAGCAAGGUUCUGA	0	0	0	0	0	0	0
cel-miR-8197-3p	5p	5't1	UUGGCAAAGCAAGGUUCUGA	0	0	0	0.358649	0	0	0
cel-miR-8198-3p	miRNA	-	UAAUUACGGAUACUGUUCAAA	2.99851	1.44702	0.935836	0.801054	2.4731	12.1547	0.195026
cel-miR-8198-3p	both	5'e1_3't1	UUAAUUACGGAUACUGUUCAA	2.67532	0.0934351	0.62073	0.242879	2.17036	9.17091	0.321447
cel-miR-8199-3p	miRNA	-	GUAGAAGGAUGUUGGAAAAUA	0.828597	0.280305	0	0	0.0791048	0	0
cel-miR-8199-3p	3p	3't1	GUAGAAGGAUGUUGGAAAAU	0	0	0	0.728636	0	0	0
cel-miR-8199-5p	miRNA	-	UCGGACAAUAUCACUGGAU	10.1762	0	0	0	0	0	0
cel-miR-8199-5p	both	5'e3_3't2	AGAUCGGACAAUAUCACUGG	17.5205	0	0	0	0	0	0
cel-miR-8199-5p	both	5'e2_3't1	GAUCGGACAAUAUCACUGGA	0.414298	0	0	0	0	0	0
cel-miR-8199-5p	3p	3'e1	UCGGACAAUAUCACUGGAUC	48.222	0	0.192857	0	0	0.277104	0
cel-miR-8199-5p	3p	3'e3	UCGGACAAUAUCACUGGAUCUU	2.10019	0	0	0	0	0	0
cel-miR-8199-5p	3p	3'e2	UCGGACAAUAUCACUGGAUCU	4.92155	0	0.427873	0.0896622	0	0.133661	0
cel-miR-8199-5p	3p	3'e4	UCGGACAAUAUCACUGGAUCUUC	0.77857	0	0	0	0	0	0
cel-miR-8199-5p	both	5'e1_3't1	AUCGGACAAUAUCACUGGA	0.414298	0	0	0	0	0	0
cel-miR-8199-5p	both	5'e1_3'e2	AUCGGACAAUAUCACUGGAUCU	0	1.19383	0.192857	0	0	0	0
cel-miR-82-5p	miRNA	-	CGGUUUUCUCUGUGAUCUACAGA	9.17062	0.31909	0.752462	1.19025	0.819762	3.37627	1.17045
cel-miR-82-5p	3p	3't1	CGGUUUUCUCUGUGAUCUACAG	2.93066	0	0.0611247	0.45878	0.144851	0.272213	0.684752
cel-miR-82-5p	3p	3't3	CGGUUUUCUCUGUGAUCUAC	0.828597	0	0	0	0	0.410765	0.148145
cel-miR-82-5p	3p	3't2	CGGUUUUCUCUGUGAUCUACA	3.42034	0	0.122249	0	0.126177	0.945411	0.404718
cel-miR-82-5p	3p	3'e1	CGGUUUUCUCUGUGAUCUACAGAA	0.648808	0	0	0	0	0.138552	0
cel-miR-8200-3p	miRNA	-	UCUGACGGGAGAUUUGAGCCAUC	0	0	0	0	0	0	2.20901
cel-miR-8200-3p	both	5'e1_3't3	GUCUGACGGGAGAUUUGAGCC	0	0	0	0	0	0	0.642893
cel-miR-8200-3p	3p	3't3	UCUGACGGGAGAUUUGAGCC	0	0	0	0	0	0	0.565388
cel-miR-8200-3p	3p	3't2	UCUGACGGGAGAUUUGAGCCA	0	0	0	0	0	0	6.21293
cel-miR-8204-5p	miRNA	-	UGGUCUCACCACGCGUUACUCAUU	0.75432	0.759582	2.25284	1.12294	0.223955	0.267323	0.0686043
cel-miR-8204-5p	3p	3'e1	UGGUCUCACCACGCGUUACUCAUUA	0	0	0.857147	0	0	0	0
cel-miR-8204-5p	both	5'e2_3't2	AAUGGUCUCACCACGCGUUACUCA	0	0	0.380954	0	0	0	0
cel-miR-8206-5p	miRNA	-	UAUAUAAUGUAAUCUGAAAUCA	0	0	0.279803	0.807645	0.415878	0.138552	0.702597
cel-miR-8206-5p	3p	3't1	UAUAUAAUGUAAUCUGAAAUC	0.414298	0	0	0	0	0	0
cel-miR-8207-3p	miRNA	-	CAUUGGAAGAAAAGAGAACGAGA	0	0	0	0	0	0	0
cel-miR-8207-3p	3p	3't1	CAUUGGAAGAAAAGAGAACGAG	0	0	0.385714	0	0.15821	0	0
cel-miR-8208-3p	miRNA	-	UUGGUUCAGGAAUGGGCGGAACU	0	0.464266	0	0.179324	0.211961	0.133661	0
cel-miR-8208-3p	both	5'e2_3't6	AAUUGGUUCAGGAAUGGGC	0	0	0	0	0	0	0.404718
cel-miR-8209-5p	miRNA	-	AAAACGAAGAAAGAAGAAGAA	0	0	0	0	0	0	0
cel-miR-8209-5p	3p	3'e1	AAAACGAAGAAAGAAGAAGAAG	0	0	0.305623	1.30406	0.0791048	0	0.444435
cel-miR-8210-5p	miRNA	-	UGCCUUCUUUCCUUGUGUCGCCGAC	0	0	0.861907	0.179324	0.0724253	0	0
cel-miR-8210-5p	3p	3't1	UGCCUUCUUUCCUUGUGUCGCCGA	0	0.265295	0.190477	0.788302	0.107503	1.49888	0.0740725
cel-miR-8210-5p	3p	3't2	UGCCUUCUUUCCUUGUGUCGCCG	0	0	0	0.768049	0	1.63744	0
cel-miR-8210-5p	both	5't1_3't1	GCCUUCUUUCCUUGUGUCGCCGA	0	0.71746	0.366748	0	0.223955	0	0
cel-miR-83-3p	miRNA	-	UAGCACCAUAUAAAUUCAGUAA	147.868	235.234	226.99	395.699	220.615	236.75	487.54
cel-miR-83-3p	5p	5'e1	CUAGCACCAUAUAAAUUCAGUAA	0	0.530162	0.190477	0.640387	0.634519	0.37703	0.0740725
cel-miR-83-3p	5p	5't1	AGCACCAUAUAAAUUCAGUAA	0	0.747481	0.122249	0.625301	0	1.09918	0
cel-miR-83-3p	3p	3'e1	UAGCACCAUAUAAAUUCAGUAAU	2.70346	5.65774	3.36614	6.27135	3.69929	4.10203	14.2089
cel-miR-83-3p	3p	3't3	UAGCACCAUAUAAAUUCAG	0	0	0	0	0.126177	0	1.93822
cel-miR-83-3p	3p	3't2	UAGCACCAUAUAAAUUCAGU	0	0.747481	1.48498	0.100132	0.738977	0.821531	31.6128
cel-miR-83-3p	3p	3't1	UAGCACCAUAUAAAUUCAGUA	0.277005	4.28688	9.25774	10.1645	9.31019	9.00401	53.5271
cel-miR-83-5p	miRNA	-	ACUGAAUUUAUGUGUGUACUUGA	41.0393	33.0672	31.4512	59.6471	19.3235	33.3581	19.9322
cel-miR-83-5p	both	5't1_3't1	CUGAAUUUAUGUGUGUACUUG	0	0	0	0	0	0	0.346901
cel-miR-83-5p	3p	3't2	ACUGAAUUUAUGUGUGUACUU	0.414298	0	0.0964286	0	0	0.138552	0.787457
cel-miR-83-5p	3p	3't1	ACUGAAUUUAUGUGUGUACUUG	1.7957	2.1242	1.91642	1.62932	1.21134	1.64489	1.32765
cel-miR-83-5p	3p	3't3	ACUGAAUUUAUGUGUGUACU	1.65719	0	0.217488	0.0500659	0.0724253	0.267323	0.205813
cel-miR-84-3p	miRNA	-	CACAAUGUUUCAACUAACUCGGC	0	0.0934351	10.8207	8.67818	5.44819	6.96217	46.0259
cel-miR-84-3p	5p	5't1	ACAAUGUUUCAACUAACUCGGC	0.414298	0.0661097	2.17278	2.05011	0.664282	1.38374	14.6408
cel-miR-84-3p	both	5't1_3'e1	ACAAUGUUUCAACUAACUCGGCU	0	0	0.192857	0	0	0.138552	0.829167
cel-miR-84-3p	both	5't1_3't1	ACAAUGUUUCAACUAACUCGG	0	0	0	0	0	0.400984	0.346901
cel-miR-84-3p	3p	3't1	CACAAUGUUUCAACUAACUCGG	0	0	0.736125	2.08916	3.76218	2.58413	3.71816
cel-miR-84-3p	3p	3'e1	CACAAUGUUUCAACUAACUCGGCU	0	0	0.0964286	0.700922	0.595806	0.539536	0.866997
cel-miR-84-3p	both	5'e1_3't1	CCACAAUGUUUCAACUAACUCGG	0	0	0.825413	0.880247	1.1579	1.3464	0.0686043
cel-miR-84-3p	5p	5'e1	CCACAAUGUUUCAACUAACUCGGC	0	0	0.645361	0	0.144851	0.133661	0
cel-miR-84-5p	miRNA	-	UGAGGUAGUAUGUAAUAUUGUAGA	3.02666	9.08281	434.676	782.587	343.199	468.926	40.2647
cel-miR-84-5p	3p	3't2	UGAGGUAGUAUGUAAUAUUGUA	15.3174	54.8522	417.561	757.602	1557.54	948.864	580.35
cel-miR-84-5p	3p	3't1	UGAGGUAGUAUGUAAUAUUGUAG	5.08884	33.4481	362.431	800.074	894.975	826.809	233.922
cel-miR-84-5p	3p	3't5	UGAGGUAGUAUGUAAUAUU	0	0	0	0	0.0537516	0	0.617588
cel-miR-84-5p	3p	3't3	UGAGGUAGUAUGUAAUAUUGU	0	1.604	12.5713	19.1106	66.7103	46.122	51.8692
cel-miR-84-5p	3p	3'e1	UGAGGUAGUAUGUAAUAUUGUAGAC	0.414298	0	20.2953	33.6153	3.87636	3.68355	0.420974
cel-miR-84-5p	3p	3't4	UGAGGUAGUAUGUAAUAUUG	0	0	0	0	0.689635	0.415656	0.505685
cel-miR-84-5p	both	5'e1_3't2	CUGAGGUAGUAUGUAAUAUUGUA	0	0	1.05	1.04714	1.9684	0.277104	0.411626
cel-miR-84-5p	both	5'e1_3't1	CUGAGGUAGUAUGUAAUAUUGUAG	0	0	0.385714	1.28718	1.1579	1.05023	0
cel-miR-84-5p	5p	5'e1	CUGAGGUAGUAUGUAAUAUUGUAGA	0	0	0.577382	0.200263	0.754016	0.272213	0
cel-miR-85-3p	miRNA	-	UACAAAGUAUUUGAAAAGUCGUGC	0	0.729561	0.0964286	0	216.44	794.793	0.148145
cel-miR-85-3p	5p	5't1	ACAAAGUAUUUGAAAAGUCGUGC	0	0	0	0	0.363491	1.3665	0
cel-miR-85-3p	both	5'e1_3't2	UUACAAAGUAUUUGAAAAGUCGU	0	0	0	0	0.504707	1.47132	0
cel-miR-85-3p	both	5'e1_3't1	UUACAAAGUAUUUGAAAAGUCGUG	0	0	0	0	0.630884	6.18658	0
cel-miR-85-3p	5p	5'e1	UUACAAAGUAUUUGAAAAGUCGUGC	0	0	0	0	2.84664	7.91128	0
cel-miR-85-3p	3p	3't2	UACAAAGUAUUUGAAAAGUCGU	0	0	0	0	1.6403	1.3415	0
cel-miR-85-3p	3p	3't1	UACAAAGUAUUUGAAAAGUCGUG	0	0	0	0	3.30791	16.8739	0
cel-miR-85-3p	3p	3'e1	UACAAAGUAUUUGAAAAGUCGUGCU	0	0	0	0	0.546465	0.668307	0
cel-miR-86-3p	miRNA	-	CUGGGCUCAGAUUCGCUUAGGC	24.6442	0.518489	2.02352	1.5537	0.814447	0.999256	1.08171
cel-miR-86-3p	both	5'e2_3't2	GCCUGGGCUCAGAUUCGCUUAG	0	0	0	0	0	0	0.892303
cel-miR-86-3p	both	5'e3_3't5	AGCCUGGGCUCAGAUUCGCU	0	0	0	0	0.0791048	0	0.370363
cel-miR-86-3p	5p	5't1	UGGGCUCAGAUUCGCUUAGGC	2.21611	0.280305	0.305623	0.69864	0.0537516	0	0.653681
cel-miR-86-5p	miRNA	-	UAAGUGAAUGCUUUGCCACAGUC	915.593	903.603	1536.1	1307.95	460.67	907.882	901.122
cel-miR-86-5p	5p	5't1	AAGUGAAUGCUUUGCCACAGUC	5.84842	1.1423	0.734935	0.0607197	0.161255	0.549317	0.148145
cel-miR-86-5p	both	5't1_3't1	AAGUGAAUGCUUUGCCACAGU	0	0	0.857147	0	0	0.138552	0.242055
cel-miR-86-5p	5p	5'e1	CUAAGUGAAUGCUUUGCCACAGUC	0.62326	1.34247	3.15596	1.26606	0.0791048	0.673198	0.415505
cel-miR-86-5p	both	5'e1_3'e1	CUAAGUGAAUGCUUUGCCACAGUCU	0	0.331619	1.15686	0.408715	0	0	0
cel-miR-86-5p	3p	3't1	UAAGUGAAUGCUUUGCCACAGU	25.6046	32.519	90.8413	52.5761	25.9604	53.3877	192.878
cel-miR-86-5p	3p	3'e1	UAAGUGAAUGCUUUGCCACAGUCU	28.408	92.1959	263.126	250.665	66.7081	85.9607	62.8611
cel-miR-86-5p	3p	3't3	UAAGUGAAUGCUUUGCCACA	0.969516	0.198971	1.0922	0.369118	0.582132	0.945411	1.47032
cel-miR-86-5p	3p	3't2	UAAGUGAAUGCUUUGCCACAG	2.81435	0.37374	1.55205	2.17223	1.6512	1.10353	4.90398
cel-miR-86-5p	3p	3't4	UAAGUGAAUGCUUUGCCAC	0	0	0.958087	0.419184	0.679911	0.668307	0.289084
cel-miR-86-5p	3p	3'e2	UAAGUGAAUGCUUUGCCACAGUCUU	0	1.04908	6.78257	2.40088	0.0537516	0.806859	0
cel-miR-87-3p	miRNA	-	GUGAGCAAAGUUUCAGGUGUGC	1487.83	4288.76	5705.97	3847.39	1503.75	2047.01	3237.5
cel-miR-87-3p	5p	5'e1	GGUGAGCAAAGUUUCAGGUGUGC	0.0692511	1.41299	1.61909	2.24237	0.39189	1.22252	2.845
cel-miR-87-3p	both	5'e1_3't1	GGUGAGCAAAGUUUCAGGUGUG	0	0	0.571431	0	0.0724253	0	0
cel-miR-87-3p	3p	3't2	GUGAGCAAAGUUUCAGGUGU	7.16992	7.6529	15.1533	13.6167	12.7865	15.2918	20.8513
cel-miR-87-3p	3p	3't1	GUGAGCAAAGUUUCAGGUGUG	202.709	145.839	294.189	164.745	145.077	118.562	73.3739
cel-miR-87-3p	3p	3't3	GUGAGCAAAGUUUCAGGUG	3.29353	0.996053	3.7516	2.25142	4.52483	1.50451	2.09696
cel-miR-87-3p	3p	3'e1	GUGAGCAAAGUUUCAGGUGUGCC	1.28397	3.28583	3.52467	5.54467	1.5094	5.36426	4.28116
cel-miR-87-3p	5p	5't1	UGAGCAAAGUUUCAGGUGUGC	1.25459	1.58258	1.74845	0.179324	0.0791048	0.138552	0.353958
cel-miR-87-5p	miRNA	-	CGCCUGAUACUUUCGUCUCAACCU	12.1506	0.916003	4.98519	1.56362	0.745656	1.2323	1.00088
cel-miR-87-5p	3p	3't1	CGCCUGAUACUUUCGUCUCAACC	3.09973	1.27516	1.58711	0.696675	0.0724253	4.23678	3.68639
cel-miR-87-5p	3p	3't2	CGCCUGAUACUUUCGUCUCAAC	0	0.517419	0	0.0896622	0	0.267323	3.47903
cel-miR-87-5p	3p	3't3	CGCCUGAUACUUUCGUCUCAA	0	0	0	0	0	0	0.462535
cel-miR-87-5p	5p	5'e1	CCGCCUGAUACUUUCGUCUCAACCU	0.346256	0	0	0	0	0	0
cel-miR-90-3p	miRNA	-	UGAUAUGUUGUUUGAAUGCCCCU	17486.9	46898.4	24591	17789.8	4261.52	6407.58	54835.8
cel-miR-90-3p	5p	5'e1	UUGAUAUGUUGUUUGAAUGCCCCU	17.4229	22.4194	10.6513	6.61577	1.8041	2.31626	18.5266
cel-miR-90-3p	both	5'e1_3't1	UUGAUAUGUUGUUUGAAUGCCCC	2.26539	1.34149	0.411535	0.121439	0.223955	0.415656	0.868842
cel-miR-90-3p	both	5'e1_3't3	UUGAUAUGUUGUUUGAAUGCC	0.277005	0	0	0	0.0791048	0.133661	0
cel-miR-90-3p	3p	3't4	UGAUAUGUUGUUUGAAUGC	32.5472	37.9771	61.3681	65.2816	77.2759	49.0007	369.09
cel-miR-90-3p	3p	3't3	UGAUAUGUUGUUUGAAUGCC	83.3889	168.66	246.616	213.063	326.623	212.107	1008.93
cel-miR-90-3p	3p	3't2	UGAUAUGUUGUUUGAAUGCCC	185.074	252.709	392.318	381.976	294.738	300.905	1797.47
cel-miR-90-3p	3p	3't1	UGAUAUGUUGUUUGAAUGCCCC	1568.02	1954.79	1737.8	943.279	546.878	625.748	3122.22
cel-miR-90-3p	3p	3'e1	UGAUAUGUUGUUUGAAUGCCCCUU	20.17	146.464	148.672	109.877	26.0672	41.3944	572.477
cel-miR-90-3p	3p	3'e2	UGAUAUGUUGUUUGAAUGCCCCUUG	0	0	0	0.300395	0	0	0.666653
cel-miR-90-3p	5p	5't1	GAUAUGUUGUUUGAAUGCCCCU	73.2246	128.358	60.2267	34.2542	8.14248	16.0597	88.5697
cel-miR-90-3p	both	5't1_3't3	GAUAUGUUGUUUGAAUGCC	0.484758	0.528878	0	0	0	0	0.142677
cel-miR-90-3p	both	5't1_3't1	GAUAUGUUGUUUGAAUGCCCC	0.760554	0.358088	0.594909	0	0.0724253	0	0.926658
cel-miR-90-3p	both	5't1_3'e1	GAUAUGUUGUUUGAAUGCCCCUU	0.0692511	1.6864	1.24167	1.77225	0.211961	1.29903	1.65257
cel-miR-90-5p	miRNA	-	CGGCUUUCAACGACGAUAUCAAC	80.1605	31.7674	34.8185	24.3096	7.36792	9.32743	41.4701
cel-miR-90-5p	3p	3't2	CGGCUUUCAACGACGAUAUCA	0	0.18687	0	0	0	0	1.16657
cel-miR-90-5p	3p	3't1	CGGCUUUCAACGACGAUAUCAA	3.80035	1.92501	1.39331	1.04393	0.435917	0.138552	2.27732
cel-miR-90-5p	3p	3't3	CGGCUUUCAACGACGAUAUC	0.414298	0	0	0	0	0	0
cel-miR-90-5p	5p	5't1	GGCUUUCAACGACGAUAUCAAC	22.8494	3.09939	2.93091	1.9732	0.925585	2.17208	7.77055
cel-miR-90-5p	both	5't1_3't1	GGCUUUCAACGACGAUAUCAA	1.1056	0.0934351	0	0.0896622	0	0	0.379412
