# Supplementary material for: Global profiling and annotation of templated isomiRs dynamics across Caenorhabditis elegans development
Source: RNA Biol. 2022 Jul 18;19(1):928–42. doi: 10.1080/15476286.2022.2099646 (PMC9298154; doi:10.1080/15476286.2022.2099646)
Supplement: Supplemental Material [file KRNB_A_2099646_SM3242.zip › Supplemental_File_2.xlsx]

## Sheet: End variation Fig 5C-F
				e=>extended, t=>truncated
5’ isomiRs end variation (Figure 5C-D)												Average of top variation across the stages
Stage	End variation	Unique tags count	Percentage				Stage	End variation	Reads abundance	Percentage		End variation	Unique tags	Read abundance
Emb	5'e1	62	41.3333				Emb	5'e1	842.246	31.6184		5’ e1	45.72	33.41	5’ isomiRs
Emb	5'e2	11	7.33333				Emb	5'e2	15.5583	0.584066		5’ t1	48.33	66.28	5’ isomiRs
Emb	5'e3	1	0.666667				Emb	5'e3	0.415507	0.0155984		3' t1	33.1107	51.2421	3’ isomiRs
Emb	5't1	76	50.6667				Emb	5't1	1805.56	67.7819		3' t2	21.2073	15.3496	3’ isomiRs
L1	5'e1	60	44.1176				L1	5'e1	543.984	31.8298		3’ e1	19.7609	2.55763	3’ isomiRs
L1	5'e2	6	4.41176				L1	5'e2	2.3413	0.136995
L1	5'e3	2	1.47059				L1	5'e3	0.557701	0.0326324
L1	5't1	68	50				L1	5't1	1162.16	68.0006
L2	5'e1	78	46.988				L2	5'e1	694.245	31.0209
L2	5'e2	9	5.42169				L2	5'e2	6.26018	0.279723
L2	5'e3	2	1.20482				L2	5'e3	0.446839	0.0199661
L2	5't1	77	46.3855				L2	5't1	1537.04	68.6794
L3	5'e1	78	46.988				L3	5'e1	804.797	43.4802
L3	5'e2	9	5.42169				L3	5'e2	5.56377	0.30059
L3	5'e3	2	1.20482				L3	5'e3	0.864977	0.0467315
L3	5't1	77	46.3855				L3	5't1	1039.72	56.1724
L4	5'e1	85	50.2959				L4	5'e1	691.965	54.5342
L4	5'e2	6	3.5503				L4	5'e2	4.01395	0.316341
L4	5'e3	0	0				L4	5'e3	0	0
L4	5't1	78	46.1538				L4	5't1	572.886	45.1495
YA	5'e1	71	47.0199				YA	5'e1	906.332	30.1695
YA	5'e2	7	4.63576				YA	5'e2	8.88891	0.29589
YA	5'e3	0	0				YA	5'e3	0	0
YA	5't1	73	48.3444				YA	5't1	2088.91	69.5346
Dauer	5'e1	55	43.3071				Dauer	5'e1	418.751	11.2487
Dauer	5'e2	7	5.51181				Dauer	5'e2	2.60989	0.0701084
Dauer	5'e3	1	0.787402				Dauer	5'e3	0.578169	0.0155311
Dauer	5't1	64	50.3937				Dauer	5't1	3300.71	88.6656
3’ isomiRs end variation (Figure 5E-F)
Stage	End variation	Unique tags count	Percentage				Stage	End variation	Reads count	Percentage
Emb	3' e1	74	17.1694				Emb	3' e1	1839.11	1.53177
Emb	3' e2	7	1.62413				Emb	3' e2	11.486	0.00956647
Emb	3' e3	1	0.232019				Emb	3' e3	2.10019	0.00174921
Emb	3' e4	2	0.464037				Emb	3' e4	3.0802	0.00256545
Emb	3' e5	0	0				Emb	3' e5	0	0
Emb	3' e>5	1	0.232019				Emb	3' e>5	30.4385	0.0253517
Emb	3' t1	153	35.4988				Emb	3' t1	81387.7	67.7864
Emb	3' t2	90	20.8817				Emb	3' t2	21384.6	17.8109
Emb	3' t3	63	14.6172				Emb	3' t3	5932.61	4.94117
Emb	3' t4	26	6.03248				Emb	3' t4	9429.12	7.85335
Emb	3' t5	11	2.5522				Emb	3' t5	42.7297	0.0355888
Emb	3' t>5	3	0.696056				Emb	3' t>5	1.89412	0.00157758
L1	3' e1	81	18.9252				L1	3' e1	2105.12	1.63395
L1	3' e2	10	2.33645				L1	3' e2	9.52954	0.00739665
L1	3' e3	1	0.233645				L1	3' e3	0.639035	0.000496007
L1	3' e4	1	0.233645				L1	3' e4	3.38371	0.00262637
L1	3' e5	0	0				L1	3' e5	0	0
L1	3' e>5	1	0.233645				L1	3' e>5	14.1958	0.0110185
L1	3' t1	154	35.9813				L1	3' t1	45975.6	35.6854
L1	3' t2	94	21.9626				L1	3' t2	15386	11.9423
L1	3' t3	55	12.8505				L1	3' t3	7861.64	6.10205
L1	3' t4	24	5.60748				L1	3' t4	57458.2	44.5979
L1	3' t5	7	1.63551				L1	3' t5	21.6714	0.0168209
L1	3' t>5	0	0				L1	3' t>5	0	0
L2	3' e1	113	21.6891				L2	3' e1	3763.67	3.17558
L2	3' e2	20	3.83877				L2	3' e2	41.053	0.0346382
L2	3' e3	3	0.575816				L2	3' e3	1.11236	0.000938544
L2	3' e4	1	0.191939				L2	3' e4	12.0883	0.0101995
L2	3' e5	1	0.191939				L2	3' e5	0.315107	0.000265869
L2	3' e>5	1	0.191939				L2	3' e>5	47.2654	0.03988
L2	3' t1	165	31.6699				L2	3' t1	54143	45.6829
L2	3' t2	107	20.5374				L2	3' t2	24026.8	20.2725
L2	3' t3	70	13.4357				L2	3' t3	11736.7	9.90278
L2	3' t4	29	5.56622				L2	3' t4	24700.4	20.8408
L2	3' t5	10	1.91939				L2	3' t5	46.6266	0.0393409
L2	3' t>5	1	0.191939				L2	3' t>5	0.289286	0.000244083
L3	3' e1	111	21.5116				L3	3' e1	3424.58	3.78665
L3	3' e2	22	4.26357				L3	3' e2	29.7227	0.0328652
L3	3' e3	3	0.581395				L3	3' e3	1.93859	0.00214355
L3	3' e4	1	0.193798				L3	3' e4	13.3571	0.0147693
L3	3' e5	1	0.193798				L3	3' e5	0.0896622	9.91418e-05
L3	3' e>5	1	0.193798				L3	3' e>5	19.6753	0.0217555
L3	3' t1	164	31.7829				L3	3' t1	50048.5	55.3399
L3	3' t2	102	19.7674				L3	3' t2	15520.1	17.161
L3	3' t3	73	14.1473				L3	3' t3	6507.66	7.19569
L3	3' t4	31	6.00775				L3	3' t4	14824.4	16.3917
L3	3' t5	7	1.35659				L3	3' t5	48.2791	0.0533834
L3	3' t>5	0	0				L3	3' t>5	0	0
L4	3' e1	115	21.0623				L4	3' e1	2736.04	2.07948
L4	3' e2	13	2.38095				L4	3' e2	22.5606	0.0171468
L4	3' e3	2	0.3663				L4	3' e3	2.00938	0.00152719
L4	3' e4	1	0.18315				L4	3' e4	72.9342	0.0554324
L4	3' e5	1	0.18315				L4	3' e5	0.555414	0.000422133
L4	3' e>5	1	0.18315				L4	3' e>5	21.4614	0.0163113
L4	3' t1	177	32.4176				L4	3' t1	89919.4	68.3417
L4	3' t2	117	21.4286				L4	3' t2	15432.3	11.7291
L4	3' t3	76	13.9194				L4	3' t3	7360.91	5.59453
L4	3' t4	32	5.86081				L4	3' t4	15937	12.1127
L4	3' t5	9	1.64835				L4	3' t5	67.1003	0.0509984
L4	3' t>5	2	0.3663				L4	3' t>5	0.924996	0.000703027
YA	3' e1	103	20.5179				YA	3' e1	5797.32	4.73573
YA	3' e2	15	2.98805				YA	3' e2	33.136	0.0270682
YA	3' e3	2	0.398406				YA	3' e3	1.10353	0.00090145
YA	3' e4	1	0.199203				YA	3' e4	21.2374	0.0173485
YA	3' e5	0	0				YA	3' e5	0	0
YA	3' e>5	1	0.199203				YA	3' e>5	13.2014	0.010784
YA	3' t1	161	32.0717				YA	3' t1	56574	46.2143
YA	3' t2	110	21.9124				YA	3' t2	24755.6	20.2224
YA	3' t3	70	13.9442				YA	3' t3	11518.9	9.40954
YA	3' t4	31	6.1753				YA	3' t4	23619	19.2939
YA	3' t5	7	1.39442				YA	3' t5	82.7469	0.0675945
YA	3' t>5	1	0.199203				YA	3' t>5	0.534646	0.000436743
Dauer	3' e1	89	17.451				Dauer	3' e1	2855.95	0.960248
Dauer	3' e2	14	2.7451				Dauer	3' e2	10.0842	0.0033906
Dauer	3' e3	4	0.784314				Dauer	3' e3	1.80056	0.000605399
Dauer	3' e4	3	0.588235				Dauer	3' e4	4.9761	0.0016731
Dauer	3' e5	1	0.196078				Dauer	3' e5	9.16614	0.00308191
Dauer	3' e>5	1	0.196078				Dauer	3' e>5	120.465	0.0405036
Dauer	3' t1	165	32.3529				Dauer	3' t1	117908	39.6438
Dauer	3' t2	112	21.9608				Dauer	3' t2	24712.2	8.30891
Dauer	3' t3	73	14.3137				Dauer	3' t3	16512.7	5.55202
Dauer	3' t4	34	6.66667				Dauer	3' t4	135240	45.4715
Dauer	3' t5	11	2.15686				Dauer	3' t5	40.0027	0.01345
Dauer	3' t>5	3	0.588235				Dauer	3' t>5	2.49636	0.000839344

## Sheet: Drosha_Dicer cleavage Fig 6B-C
Drosha/Dicer cleavage events for all isomiRs
Unique tags count
Drosha/Dicer cleavage events	Emb	L1	L2	L3	L4	YA	Dauer
3DR	36.7728	37.2727	36.1582	36.6699	38.4263	36.8836	39.3788	37.366	48.0943
5DC	24.1493	22.2727	21.2806	21.5592	22.5069	21.6963	21.0421	22.0724	51.9057
3DC	28.7596	29.4318	30.791	30.3176	29.0027	30.6706	29.8597	29.8333
5DR	10.3183	11.0227	11.7702	11.4533	10.064	10.7495	9.71944	10.7282
Reads abundance
Drosha/Dicer cleavage events	Emb	L1	L2	L3	L4	YA	Dauer
3DR	76.6215	23.0485	34.4371	41.7468	64.8878	32.4117	29.2858	43.2056
5DC	1.94682	1.3605	2.44419	2.15369	1.00264	2.12152	1.20887	1.74832
3DC	20.551	75.1009	62.6335	55.3823	33.8596	64.6788	69.2446	54.4929
5DR	0.880674	0.490163	0.485244	0.717223	0.249969	0.788057	0.260716	0.553149

## Sheet: First base Context Fig 6D-I 
Canonical miRNAs first base context											Average of First base (A/U) across the stages
Stage	First Base	Unique tags count	Percentage			Stage	First Base	Reads abundance	Percentage		Context	Unique tags	Read abundance	Type
Emb	A	49	23.7864			Emb	A	40938.1	4.67132		A	24.34	10.7438	Canonical miRNAs
Emb	U	32	15.534			Emb	U	822256	93.8251		U	15.8103	87.1422	Canonical miRNAs
Emb	C	20	9.70874			Emb	C	11001.3	1.25532		A	21.6283	18.1633	All isomiRs
Emb	G	105	50.9709			Emb	G	2175.65	0.248257		U	40.3431	79.7543	All isomiRs
L1	A	51	24.7573			L1	A	87351.5	10.0554		A	29.3558	33.3871	5’ isomiRs only
L1	U	30	14.5631			L1	U	767902	88.3968		U	19.7346	36.0251	5’ isomiRs only
L1	C	19	9.2233			L1	C	8039.88	0.925508
L1	G	106	51.4563			L1	G	5405.43	0.622244
L2	A	55	24.0175			L2	A	150188	17.1092
L2	U	38	16.5939			L2	U	700530	79.8034
L2	C	19	8.29694			L2	C	17232.7	1.96312
L2	G	117	51.0917			L2	G	9869.42	1.12431
L3	A	55	25.463			L3	A	123014	13.5654
L3	U	36	16.6667			L3	U	759414	83.7447
L3	C	17	7.87037			L3	C	18374.6	2.02626
L3	G	108	50			L3	G	6017.6	0.663593
L4	A	54	23.5808			L4	A	22887.2	2.64082
L4	U	37	16.1572			L4	U	832220	96.0252
L4	C	20	8.73362			L4	C	9450.61	1.09045
L4	G	118	51.5284			L4	G	2110.49	0.243518
YA	A	51	24.7573			YA	A	87351.5	10.0554
YA	U	30	14.5631			YA	U	767902	88.3968
YA	C	19	9.2233			YA	C	8039.88	0.925508
YA	G	106	51.4563			YA	G	5405.43	0.622244
Dauer	A	55	24.0175			Dauer	A	150188	17.1092
Dauer	U	38	16.5939			Dauer	U	700530	79.8034
Dauer	C	19	8.29694			Dauer	C	17232.7	1.96312
Dauer	G	117	51.0917			Dauer	G	9869.42	1.12431
All isomiRs first base context
Emb	A	188	25.3028			Emb	A	11514.1	9.31686
Emb	U	319	42.9341			Emb	U	108934	88.1461
Emb	C	127	17.0929			Emb	C	1356.43	1.09758
Emb	G	109	14.6703			Emb	G	1778.96	1.43947
L1	A	181	25.2089			L1	A	14030	10.6874
L1	U	330	45.961			L1	U	115429	87.9284
L1	C	110	15.3203			L1	C	497.623	0.379066
L1	G	97	13.5097			L1	G	1319.5	1.00514
L2	A	212	24.3398			L2	A	33822.5	27.6924
L2	U	409	46.9575			L2	U	85065.2	69.6478
L2	C	144	16.5327			L2	C	862.419	0.706112
L2	G	106	12.1699			L2	G	2386.22	1.95373
L3	A	207	24.0978			L3	A	21394.3	22.9713
L3	U	403	46.915			L3	U	69439.2	74.5578
L3	C	140	16.298			L3	C	708.081	0.760275
L3	G	109	12.6892			L3	G	1593.23	1.71068
L4	A	221	24.5283			L4	A	14150.2	10.6196
L4	U	424	47.0588			L4	U	118052	88.5978
L4	C	143	15.8713			L4	C	368.989	0.276925
L4	G	113	12.5416			L4	G	673.767	0.50566
YA	A	181	25.2089			YA	A	14030	10.6874
YA	U	330	45.961			YA	U	115429	87.9284
YA	C	110	15.3203			YA	C	497.623	0.379066
YA	G	97	13.5097			YA	G	1319.5	1.00514
Dauer	A	212	24.3398			Dauer	A	33822.5	27.6924
Dauer	U	409	46.9575			Dauer	U	85065.2	69.6478
Dauer	C	144	16.5327			Dauer	C	862.419	0.706112
Dauer	G	106	12.1699			Dauer	G	2386.22	1.95373
5’ isomiRs first base context
Emb	A	47	31.3333			Emb	A	956.325	35.901
Emb	U	32	21.3333			Emb	U	216.659	8.13351
Emb	C	31	20.6667			Emb	C	541.054	20.3115
Emb	G	40	26.6667			Emb	G	949.747	35.654
L1	A	43	31.6176			L1	A	522.701	30.5845
L1	U	26	19.1176			L1	U	537.481	31.4493
L1	C	29	21.3235			L1	C	191.753	11.2199
L1	G	38	27.9412			L1	G	457.104	26.7462
L2	A	45	27.1084			L2	A	588.461	26.2941
L2	U	34	20.4819			L2	U	1155.6	51.6353
L2	C	38	22.8916			L2	C	162.665	7.26836
L2	G	49	29.5181			L2	G	331.272	14.8022
L3	A	46	27.7108			L3	A	588.436	31.7911
L3	U	31	18.6747			L3	U	812.102	43.8749
L3	C	34	20.4819			L3	C	145.339	7.85214
L3	G	55	33.1325			L3	G	305.072	16.4819
L4	A	49	28.9941			L4	A	663.113	52.2603
L4	U	32	18.9349			L4	U	431.388	33.9979
L4	C	37	21.8935			L4	C	41.2774	3.25309
L4	G	51	30.1775			L4	G	133.087	10.4887
YA	A	43	31.6176			YA	A	522.701	30.5845
YA	U	26	19.1176			YA	U	537.481	31.4493
YA	C	29	21.3235			YA	C	191.753	11.2199
YA	G	38	27.9412			YA	G	457.104	26.7462
Dauer	A	45	27.1084			Dauer	A	588.461	26.2941
Dauer	U	34	20.4819			Dauer	U	1155.6	51.6353
Dauer	C	38	22.8916			Dauer	C	162.665	7.26836
Dauer	G	49	29.5181			Dauer	G	331.272	14.8022
